# Supplementary material for: Ribulose-1,5-Bisphosphate Carboxylase/Oxygenase (RubisCO) Is Essential for Growth of the Methanotroph Methylococcus capsulatus Strain Bath
Source: Appl Environ Microbiol. 2021 Aug 26;87(18):e00881-21. doi: 10.1128/AEM.00881-21 (PMC8388818; doi:10.1128/AEM.00881-21)
Supplement: Supplemental file 2 — Table S1. Download AEM.00881-21-s0002.xlsx, XLSX file, 0.2 MB [file aem.00881-21-s0002.xlsx]

## Sheet: TPM_values
LOCUS TAG	TPM
	Rep #1	Rep #2	Rep #3	Mean	SD
MCA_RS15485	130823	130009	129507	130113	664.13
MCA_RS15490	110892	99699.9	68585.9	93059.3	21921
MCA_RS03005	12402.2	12412.6	11362.2	12059	603.445
MCA_RS03865	8807.76	9495.57	10463.4	9588.9	831.737
MCA_RS13980	7251.15	8815.15	9645.89	8570.73	1215.94
MCA_RS13335	7140.4	6685.67	6560.24	6795.44	305.26
MCA_RS03695	7132.5	6637.79	6582.92	6784.4	302.709
MCA_RS03850	7116.34	7590.26	8771	7825.86	852.121
MCA_RS03915	6209.8	6578.56	6544.14	6444.17	203.694
MCA_RS03860	5290.27	5680.52	6117.19	5695.99	413.675
MCA_RS14030	5042.27	5718.63	5574.93	5445.28	356.332
MCA_RS12815	4994.84	5600.7	5839.43	5478.32	435.39
MCA_RS08840	4780.24	5612.86	6098.38	5497.16	666.644
MCA_RS03855	4484.85	4921.81	5698.56	5035.07	614.735
MCA_RS14700	4452.38	4899.55	5306.4	4886.11	427.169
MCA_RS15700	4450.9	4424	3353.56	4076.15	625.927
MCA_RS13970	4234.62	5196.5	5611.83	5014.32	706.449
MCA_RS06095	4166.37	4081.05	4524.45	4257.29	235.268
MCA_RS09785	4146.3	3960.4	3681.06	3929.25	234.176
MCA_RS10470	3991.94	3217.42	1908.27	3039.21	1053.2
MCA_RS06090	3810.5	3339.46	2704.18	3284.72	555.188
MCA_RS04445	3779.23	3428.14	2755.1	3320.82	520.434
MCA_RS13975	3524.53	4050.23	4534.67	4036.47	505.212
MCA_RS07500	3371.73	3376.96	3797.22	3515.3	244.159
MCA_RS02485	3296.74	3553.19	2820.84	3223.59	371.617
MCA_RS15820	3265.81	3901.38	5336.19	4167.79	1060.59
MCA_RS08835	3141.76	3617.95	3962.86	3574.19	412.297
MCA_RS01450	3139.7	3420.21	3614.88	3391.6	238.88
MCA_RS08830	3006.07	3643.05	3832.21	3493.78	432.83
MCA_RS02630	2983.17	3147.31	3028.04	3052.84	84.8314
MCA_RS05205	2686.89	2835.76	2789.74	2770.8	76.2207
MCA_RS14280	2673.37	2404.23	2469.87	2515.82	140.332
MCA_RS11625	2594.64	2709.16	2664.83	2656.21	57.7436
MCA_RS02625	2588.36	2380.71	2069.08	2346.05	261.367
MCA_RS02480	2476.96	2427.32	2199.22	2367.83	148.12
MCA_RS05195	2418.03	2497.84	2385.59	2433.82	57.77
MCA_RS01935	2396.25	2378.64	2469.22	2414.7	48.0237
MCA_RS08100	2395.16	2255.51	2518.73	2389.8	131.689
MCA_RS15220	2349.54	2346.54	2697.9	2464.66	201.996
MCA_RS03170	2259.44	2314.28	2638.03	2403.92	204.593
MCA_RS05240	2254.58	2669.91	2562.09	2495.53	215.52
MCA_RS08555	2229.73	2564.51	2796.32	2530.19	284.848
MCA_RS06750	2127.68	1648.42	1935.06	1903.72	241.163
MCA_RS01945	2099.24	2140.86	2085.53	2108.54	28.8133
MCA_RS09935	2091.1	2467.37	4585.89	3048.12	1344.97
MCA_RS05235	2071.27	2336.14	2508.74	2305.39	220.348
MCA_RS09810	2050.23	2012.18	1839.3	1967.24	112.415
MCA_RS15240	2047.17	2203.81	2412.01	2221	183.026
MCA_RS00065	2008.09	2200.75	2320.93	2176.59	157.814
MCA_RS10475	1996.88	2369.17	1707.47	2024.51	331.718
MCA_RS00960	1941.02	1621.46	1740.77	1767.75	161.478
MCA_RS03180	1919.03	2102.91	2853.6	2291.85	495.106
MCA_RS05015	1874.63	1911.95	2027.49	1938.03	79.6958
MCA_RS03340	1818.3	1847.71	1673.01	1779.67	93.5348
MCA_RS11640	1814.17	1842.99	1925.41	1860.86	57.7314
MCA_RS00035	1706.21	1849.82	1855.08	1803.7	84.4706
MCA_RS11515	1663.82	1706.24	1802.25	1724.1	70.9254
MCA_RS04440	1649.3	1661.76	1656.44	1655.83	6.25201
MCA_RS11010	1647.13	1760.66	2082.23	1830.01	225.689
MCA_RS11575	1636.06	1706.27	1729.55	1690.62	48.6688
MCA_RS11530	1598.74	1684.78	1708.42	1663.98	57.7225
MCA_RS01950	1577.69	1672.57	1555.17	1601.81	62.304
MCA_RS05200	1570.01	1734.42	1887.43	1730.62	158.745
MCA_RS14665	1522.33	1565.58	1553.7	1547.2	22.3416
MCA_RS11460	1501.11	1494.64	1531.68	1509.14	19.7808
MCA_RS14660	1492.76	1660.12	1681.36	1611.41	103.306
MCA_RS03335	1491.54	1408.1	1190.72	1363.45	155.304
MCA_RS11620	1479.96	1544.33	1567.42	1530.57	45.3238
MCA_RS11615	1463.88	1570.27	1656.49	1563.55	96.4814
MCA_RS10995	1456.01	1464.69	1411.17	1443.95	28.7222
MCA_RS11495	1431.46	1611.3	1770.9	1604.55	169.821
MCA_RS11510	1424.81	1557.64	1696.25	1559.57	135.73
MCA_RS11505	1420.65	1524.58	1626.64	1523.96	102.995
MCA_RS11500	1385.24	1411.35	1441.23	1412.6	28.0171
MCA_RS11570	1382.26	1576	1620.94	1526.4	126.837
MCA_RS01585	1375.79	1352.99	1444.73	1391.17	47.7656
MCA_RS03175	1359.28	1442.13	1671.86	1491.09	161.939
MCA_RS05210	1358.21	1466.43	1894.3	1572.98	283.485
MCA_RS13330	1350.82	1237.14	1103.28	1230.41	123.911
MCA_RS03700	1348.98	1142.99	1106.42	1199.46	130.768
MCA_RS08255	1341.75	1483.73	1547.25	1457.58	105.219
MCA_RS09965	1312.42	1407.67	1389.58	1369.89	50.588
MCA_RS11595	1311.22	1253.97	1184.22	1249.8	63.6017
MCA_RS09970	1306.89	1432.72	1373.4	1371	62.95
MCA_RS11580	1280.58	1394.45	1459.45	1378.16	90.542
MCA_RS06950	1223.93	1296.92	1332.59	1284.48	55.3901
MCA_RS09815	1210.8	1186.6	1036.19	1144.53	94.6013
MCA_RS05225	1208.7	1276.5	1314.55	1266.58	53.6173
MCA_RS00045	1195.78	1211.8	1203.4	1203.66	8.01635
MCA_RS06880	1193.04	1249.62	1470.55	1304.4	146.643
MCA_RS11545	1192.03	1385.79	1414.79	1330.87	121.112
MCA_RS11600	1187.89	1202.17	1253.79	1214.62	34.6685
MCA_RS03485	1175.12	1232.97	1272.94	1227.01	49.1823
MCA_RS11550	1160.79	1403.91	1503.04	1355.91	176.102
MCA_RS11585	1136.94	1229.9	1272.69	1213.18	69.4022
MCA_RS09675	1131.28	904.747	831.765	955.929	156.178
MCA_RS05220	1113.73	1132.71	1177.93	1141.46	32.9831
MCA_RS05215	1109.92	1264.05	1358.3	1244.09	125.389
MCA_RS11535	1095.66	1228.93	1273.39	1199.33	92.4922
MCA_RS02815	1092.43	1188.12	1228.48	1169.68	69.8749
MCA_RS13565	1089.6	1168.58	1367.67	1208.62	143.296
MCA_RS00040	1085.31	1191.82	1317.94	1198.36	116.453
MCA_RS11670	1075.16	1053.22	1064.17	1064.19	10.9698
MCA_RS08895	1074.18	982.175	1040.9	1032.42	46.5838
MCA_RS00060	1070.64	1132.09	1127.54	1110.09	34.2377
MCA_RS05180	1068	1094.05	1140.75	1100.94	36.8579
MCA_RS11605	1067.15	1247.56	1486.92	1267.21	210.572
MCA_RS05055	1062.84	1104.07	1234.3	1133.74	89.4984
MCA_RS00050	1060.02	1072.37	1048.87	1060.42	11.7583
MCA_RS03490	1050.4	1144.37	1118.78	1104.52	48.5805
MCA_RS10990	1042.78	1071.62	1095.75	1070.05	26.5181
MCA_RS03330	1042.48	926.394	797.034	921.97	122.785
MCA_RS11565	1040.85	1195.03	1375.25	1203.71	167.37
MCA_RS14025	1034.08	1243.73	1310.55	1196.12	144.255
MCA_RS11635	1028.74	1222.15	1441.8	1230.9	206.672
MCA_RS10225	1027	1071.71	1018.91	1039.21	28.4399
MCA_RS00025	1026.79	1154.01	1450.86	1210.55	217.616
MCA_RS11560	1026.49	1096.68	1081.13	1068.1	36.8626
MCA_RS03430	1023.53	1117.98	1075.06	1072.19	47.2947
MCA_RS11540	1020.32	1196.17	1314.44	1176.98	147.996
MCA_RS06610	1018.2	860.336	983.263	953.934	82.9197
MCA_RS11630	1016.94	1051.86	1095.39	1054.73	39.303
MCA_RS07435	1016.3	923.683	914.974	951.654	56.1583
MCA_RS10130	1012.76	940.456	1091.93	1015.05	75.7632
MCA_RS14880	1008.98	1312.29	1399.75	1240.34	205.078
MCA_RS12170	1005.67	1061.13	867.099	977.968	99.9379
MCA_RS03870	1003.61	1105.07	1178.67	1095.78	87.9007
MCA_RS00055	1003.38	1051.64	1043.23	1032.75	25.7804
MCA_RS13735	1002.89	878.115	786.204	889.068	108.756
MCA_RS05230	995.953	1053.47	1093.17	1047.53	48.8823
MCA_RS11690	990.325	958.908	880.48	943.238	56.574
MCA_RS02475	968.48	844.973	837.571	883.674	73.5371
MCA_RS08900	962.512	895.836	972.091	943.48	41.5376
MCA_RS15765	962.118	972.229	1079.84	1004.73	65.2448
MCA_RS09955	942.862	1035.21	1037.61	1005.23	54.022
MCA_RS03875	919.086	1023.95	1085.97	1009.67	84.354
MCA_RS14915	917.615	971.124	1098.22	995.652	92.7663
MCA_RS09805	917.59	962.154	965.593	948.446	26.7768
MCA_RS08460	915.148	904.864	853.021	891.011	33.2998
MCA_RS14945	903.248	971.659	1102.46	992.457	101.224
MCA_RS11590	902.827	993.628	1060.31	985.587	79.047
MCA_RS03435	893.628	988.766	1041.88	974.758	75.1123
MCA_RS05575	892.873	858.592	880.102	877.189	17.3247
MCA_RS01960	891.498	1081.08	998.551	990.377	95.0559
MCA_RS10005	861.588	890.712	1003.24	918.512	74.8045
MCA_RS11610	853.318	967.53	1083.95	968.266	115.318
MCA_RS11465	853.062	1052.91	1264.13	1056.7	205.562
MCA_RS00220	851.327	1067.12	1346.82	1088.42	248.432
MCA_RS11555	838.798	949.913	1101.75	963.486	131.998
MCA_RS05190	834.006	830.384	818.771	827.72	7.95926
MCA_RS01955	827.78	908.202	898.544	878.175	43.9096
MCA_RS03970	825.519	879.292	917.598	874.137	46.2554
MCA_RS09780	803.044	807.952	789.406	800.134	9.60957
MCA_RS08200	802.274	728.807	812.265	781.115	45.5752
MCA_RS03885	792.048	728.277	685.824	735.383	53.4668
MCA_RS00285	790.934	790.902	799.169	793.668	4.7636
MCA_RS02490	783.548	752.33	672.704	736.194	57.1568
MCA_RS02620	782.274	956.679	972.097	903.683	105.426
MCA_RS05255	782.134	819.792	970.008	857.311	99.398
MCA_RS11315	780.695	658.42	854.263	764.459	98.9256
MCA_RS00900	779.157	745.369	1051.04	858.523	167.582
MCA_RS05945	773.585	806.388	870.067	816.68	49.0574
MCA_RS14685	769.341	836.849	1382.8	996.329	336.389
MCA_RS14000	761.665	806.323	856.959	808.316	47.6783
MCA_RS11650	760.225	805.496	843.169	802.963	41.5298
MCA_RS01445	759.077	807.259	912.773	826.37	78.6099
MCA_RS05770	755.407	820.037	1038.41	871.286	148.3
MCA_RS11520	735.587	807.285	922.979	821.95	94.5527
MCA_RS12245	732.312	688.668	595.508	672.162	69.8798
MCA_RS01590	729.979	793.723	809.323	777.675	42.0362
MCA_RS01915	726.314	684.194	621.906	677.471	52.5275
MCA_RS09060	719.421	604.591	461.775	595.262	129.076
MCA_RS08890	719.217	656.681	718.871	698.256	36.0056
MCA_RS06460	714.396	723.374	676.401	704.724	24.9355
MCA_RS14955	712.357	804.939	1084.67	867.322	193.837
MCA_RS08070	711.695	790.149	780.162	760.669	42.7057
MCA_RS14925	700.731	811.374	1076.06	862.72	192.858
MCA_RS14810	690.586	704.704	666.974	687.421	19.063
MCA_RS13920	687.192	705.626	781.052	724.623	49.73
MCA_RS05085	686.112	706.472	883.235	758.606	108.411
MCA_RS15770	685.534	809.928	947.661	814.374	131.12
MCA_RS00405	682.705	635.882	671.689	663.425	24.4806
MCA_RS03365	679.866	768.464	743.786	730.706	45.7244
MCA_RS04330	679.158	698.99	680.939	686.362	10.972
MCA_RS08085	677.844	667.717	652.689	666.083	12.6566
MCA_RS03900	677.822	746.628	832.107	752.186	77.2928
MCA_RS11525	677.576	862.758	1093.85	878.062	208.56
MCA_RS11695	665.87	644.188	635.4	648.486	15.6833
MCA_RS04335	664.648	689.33	666.597	673.525	13.7221
MCA_RS14680	664.21	637.328	641.777	647.772	14.4084
MCA_RS00650	660.535	586.794	476.098	574.475	92.8336
MCA_RS13670	657.097	638.889	731.305	675.764	48.954
MCA_RS04325	656.946	706.796	667.057	676.933	26.3515
MCA_RS10220	654.177	661.466	709.739	675.127	30.1957
MCA_RS06465	647.295	689.309	745.811	694.138	49.4348
MCA_RS01700	644.076	709.163	813.589	722.276	85.5139
MCA_RS14125	643.938	685.55	722.241	683.91	39.1777
MCA_RS04945	642.584	649.428	816.058	702.69	98.2396
MCA_RS12650	642.062	586.466	548.609	592.379	47.0065
MCA_RS05320	638.944	612.195	871.377	707.505	142.546
MCA_RS03425	623.37	705.87	721.293	683.511	52.6512
MCA_RS09080	621.165	612.396	738.662	657.408	70.5046
MCA_RS13295	611.742	559.119	512.098	560.986	49.8485
MCA_RS08380	611.662	677.148	911.867	733.559	157.852
MCA_RS13360	611.385	514.719	448.508	524.871	81.9118
MCA_RS09960	611.273	696.044	710.598	672.638	53.6403
MCA_RS01845	607.4	639.222	674.633	640.418	33.6323
MCA_RS04345	606.251	627.436	616.954	616.88	10.5927
MCA_RS09705	603.416	557.938	542.457	567.937	31.6856
MCA_RS01410	601.258	466.322	429.777	499.119	90.3222
MCA_RS12530	595.675	586.149	573.419	585.081	11.1663
MCA_RS14910	592.89	613.435	704.503	636.943	59.4036
MCA_RS09345	592.231	453.667	617.686	554.528	88.2707
MCA_RS05395	592.009	662.474	642.427	632.303	36.3072
MCA_RS09790	590.422	589.188	550.104	576.571	22.9298
MCA_RS07330	590.124	564.014	515.116	556.418	38.0767
MCA_RS00030	587.725	603.777	650.905	614.136	32.8388
MCA_RS03845	585.331	574.921	581.919	580.723	5.30706
MCA_RS07620	584.012	606.484	753.279	647.925	91.9282
MCA_RS11380	580.699	609.914	563.594	584.736	23.4225
MCA_RS10115	578.34	576.756	564.121	573.072	7.79248
MCA_RS00945	576.702	540.418	626.077	581.065	42.9961
MCA_RS03315	574.222	527.137	504.334	535.231	35.6402
MCA_RS00255	573.938	588.12	552.81	571.623	17.7686
MCA_RS14930	572.024	706.26	943.632	740.639	188.174
MCA_RS03840	570.824	547.058	515.006	544.296	28.0112
MCA_RS07315	564.777	625.534	666.984	619.098	51.4065
MCA_RS14705	563.199	543.928	700.607	602.578	85.4406
MCA_RS05165	561.776	507.144	492.339	520.42	36.5727
MCA_RS14940	559.58	582.449	680.236	607.422	64.087
MCA_RS15755	558.072	598.406	744.145	633.541	97.8855
MCA_RS09795	557.891	596.913	580.564	578.456	19.5961
MCA_RS11710	555.725	565.108	577.563	566.132	10.9553
MCA_RS03880	555.452	650.828	778.479	661.587	111.902
MCA_RS12165	555.208	552.335	530.948	546.164	13.255
MCA_RS02820	554.665	597.555	612.875	588.365	30.1733
MCA_RS13905	554.01	591.078	718.667	621.252	86.3759
MCA_RS09155	553.227	603.779	697.779	618.262	73.3563
MCA_RS11645	552.889	833.421	1073.82	820.043	260.722
MCA_RS07325	551.804	590.682	593.207	578.564	23.2092
MCA_RS14805	551.076	561.426	514.651	542.384	24.569
MCA_RS11975	550.351	515.031	529.992	531.791	17.7286
MCA_RS03560	550.343	540.204	591.745	560.764	27.3049
MCA_RS08385	549.61	566.256	776.564	630.81	126.501
MCA_RS06455	548.741	544.928	545.073	546.248	2.1609
MCA_RS14935	547.991	595.505	661.904	601.8	57.2164
MCA_RS02690	546.944	592.589	581.053	573.529	23.7345
MCA_RS03890	546.907	578.336	609.44	578.228	31.2664
MCA_RS10985	545.459	605.463	602.491	584.471	33.8182
MCA_RS01625	545.392	534.133	501.233	526.919	22.9462
MCA_RS10320	544.832	630.62	654.1	609.851	57.5188
MCA_RS11685	544.421	583.147	623.524	583.697	39.5542
MCA_RS00500	543.536	512.567	521.433	525.846	15.949
MCA_RS10450	542.461	555.611	590.618	562.897	24.8917
MCA_RS07730	538.113	621.065	678.6	612.593	70.6257
MCA_RS14960	537.149	686.122	901.652	708.308	183.262
MCA_RS10795	537.119	529.677	512.476	526.424	12.6396
MCA_RS10165	536.663	520.986	509.337	522.329	13.7121
MCA_RS02540	533.997	600.3	737.028	623.775	103.531
MCA_RS09595	533.462	563.382	631.553	576.133	50.2732
MCA_RS02470	533.188	466.092	563.225	520.835	49.7304
MCA_RS09800	532.397	545.684	528.171	535.417	9.13917
MCA_RS05950	532.264	506.196	496.784	511.748	18.3799
MCA_RS03375	530.566	544.955	500.792	525.438	22.5238
MCA_RS08160	529.533	522.231	538.881	530.215	8.34581
MCA_RS08030	528.197	515.135	524.687	522.673	6.75974
MCA_RS12745	527.779	557.729	596.218	560.575	34.3083
MCA_RS06845	527.616	508.447	594.73	543.598	45.3073
MCA_RS14085	527.14	472.208	387.271	462.206	70.4693
MCA_RS05045	523.766	558.76	673.599	585.375	78.3818
MCA_RS01940	519.245	583.846	608.236	570.443	45.9848
MCA_RS02595	516.368	521.056	639.495	558.973	69.7733
MCA_RS02790	515.692	533.849	575.444	541.661	30.6326
MCA_RS02825	513.872	463.089	420.202	465.721	46.8901
MCA_RS12240	512.671	517.61	482.909	504.397	18.7716
MCA_RS08885	508.877	478.9	504.203	497.327	16.1283
MCA_RS07255	506.9	486.387	516.863	503.384	15.5392
MCA_RS02780	506.453	498.442	483.137	496.011	11.8468
MCA_RS08080	505.296	534.704	547.843	529.281	21.7855
MCA_RS03370	505.161	512.271	472.594	496.675	21.1555
MCA_RS09695	503.366	504.427	508.634	505.476	2.78624
MCA_RS05175	501.523	484.636	455.277	480.478	23.4016
MCA_RS02615	499.485	501.23	560.777	520.497	34.8938
MCA_RS05300	497.307	484.631	483.368	488.435	7.70878
MCA_RS06955	497.091	532.182	549.728	526.334	26.8016
MCA_RS14090	493.524	456.85	441.432	463.935	26.7591
MCA_RS01520	491.027	457.925	459.721	469.558	18.6146
MCA_RS00195	490.918	491.359	502.5	494.926	6.56334
MCA_RS00695	490.081	503.663	436.819	476.854	35.3303
MCA_RS07115	489.3	492.628	607.344	529.757	67.2123
MCA_RS02610	480.14	489.697	529.126	499.655	25.9667
MCA_RS12220	479.797	516.527	507.378	501.234	19.1202
MCA_RS06395	479.527	419.558	482.422	460.502	35.4885
MCA_RS07625	479.384	518.674	625.025	541.027	75.3498
MCA_RS00190	478.604	507.887	541.649	509.38	31.5494
MCA_RS06840	477.425	468.162	534.531	493.373	35.9436
MCA_RS11885	476.639	496.403	512.908	495.317	18.1585
MCA_RS03150	476.272	361.668	304.597	380.846	87.4296
MCA_RS05370	476.145	390.9	487.686	451.577	52.8637
MCA_RS07505	474.579	515.811	562.243	517.545	43.8577
MCA_RS08115	473.073	419.912	405.343	432.776	35.6503
MCA_RS12420	472.98	492.63	542.826	502.812	36.0191
MCA_RS10790	469.255	474.402	460.979	468.212	6.77222
MCA_RS01710	468.113	448.682	492.647	469.814	22.0321
MCA_RS05110	466.668	465.657	449.488	460.604	9.64036
MCA_RS02800	464.834	463.931	491.729	473.498	15.7949
MCA_RS03835	460.7	501.786	508.84	490.442	25.9974
MCA_RS00420	460.238	467.662	562.55	496.817	57.0476
MCA_RS09590	460.185	412.029	405.065	425.76	30.0158
MCA_RS10405	456.819	440.225	450.215	449.087	8.35436
MCA_RS10415	456.444	522.057	664.077	547.526	106.133
MCA_RS08145	455.305	411.945	375.229	414.16	40.0835
MCA_RS15040	454.58	452.44	435.351	447.457	10.5386
MCA_RS06855	453.594	409.044	480.307	447.648	36.0018
MCA_RS04305	453.263	456.102	514.093	474.486	34.3303
MCA_RS13995	452.692	400.368	355.392	402.817	48.6961
MCA_RS12845	452.002	427.16	500.162	459.775	37.1164
MCA_RS06515	451.089	427.722	421.034	433.282	15.7801
MCA_RS02950	448.84	537.477	598.864	528.394	75.4229
MCA_RS12655	448.633	481.686	457.593	462.637	17.0945
MCA_RS09615	448.187	418.69	382.279	416.385	33.0139
MCA_RS08270	448.114	433.817	387.777	423.236	31.5292
MCA_RS00185	447.622	445.375	444.938	445.978	1.44014
MCA_RS09120	446.642	431.289	575.839	484.59	79.3959
MCA_RS03975	443.608	521.109	521.994	495.57	45.0027
MCA_RS14690	442.813	424.787	447.606	438.402	12.0317
MCA_RS12115	441.928	466.855	401.456	436.747	33.0059
MCA_RS03735	441.409	416.163	481.298	446.29	32.8403
MCA_RS12535	440.597	475.586	651.51	522.564	113.033
MCA_RS12095	438.976	414.892	423.973	425.947	12.1632
MCA_RS12385	433.325	419.136	417.711	423.39	8.63267
MCA_RS00950	432.172	435.051	640.453	502.559	119.429
MCA_RS07630	431.018	496.855	605.761	511.211	88.2519
MCA_RS13715	430.805	416.489	325.536	390.943	57.0949
MCA_RS12425	428.048	405.48	411.441	414.99	11.6954
MCA_RS02775	427.594	447.412	441.711	438.906	10.2027
MCA_RS00965	426.756	282.509	348.23	352.498	72.2183
MCA_RS14675	425.915	421.584	398.665	415.388	14.6437
MCA_RS07495	425.638	360.749	344.621	377.003	42.8841
MCA_RS06850	424.722	412.995	459.058	432.258	23.9387
MCA_RS01920	424.611	397.894	397.679	406.728	15.487
MCA_RS09245	424.275	440.585	437.022	433.96	8.57518
MCA_RS08425	424.018	381.17	388.678	397.955	22.8811
MCA_RS02795	423.767	435.957	456.156	438.627	16.3589
MCA_RS11995	417.1	434.567	403.484	418.384	15.5813
MCA_RS11120	416.852	417	394.422	409.425	12.9928
MCA_RS05250	414.768	426.127	502.11	447.668	47.4888
MCA_RS04045	410.396	396.572	403.816	403.595	6.91451
MCA_RS06210	410.367	411.951	423.227	415.182	7.01223
MCA_RS03765	410.264	460.375	467.395	446.011	31.1564
MCA_RS05405	410.156	331.649	377.671	373.159	39.4477
MCA_RS06100	409.974	430.731	637.721	492.808	125.926
MCA_RS08615	408.452	368	374.057	383.503	21.8178
MCA_RS03895	406.112	416.954	415.798	412.955	5.95406
MCA_RS12740	402.803	397.007	401.44	400.417	3.03031
MCA_RS09370	402.711	416.621	478.674	432.669	40.4444
MCA_RS11705	402.539	418.368	466.337	429.081	33.2205
MCA_RS12155	399.731	426.867	418.538	415.045	13.9013
MCA_RS10175	399.492	468.21	504.225	457.309	53.2105
MCA_RS12235	398.667	399.529	374.092	390.763	14.4438
MCA_RS00465	397.947	430.427	454.511	427.628	28.3861
MCA_RS09090	397.495	391.734	386.564	391.931	5.46786
MCA_RS05125	397.046	418.443	417.326	410.938	12.044
MCA_RS10110	396.759	425.993	443.696	422.149	23.7033
MCA_RS03420	396.332	392.007	373.212	387.184	12.2916
MCA_RS06835	395.136	434.82	514.468	448.141	60.771
MCA_RS06920	394.388	409.203	417.223	406.938	11.585
MCA_RS05090	393.62	402.876	440.013	412.169	24.5531
MCA_RS04450	393.309	398.611	354.571	382.164	24.0428
MCA_RS15045	392.592	393.34	414.144	400.025	12.2328
MCA_RS01870	392.549	381.502	363.25	379.1	14.7966
MCA_RS12810	392.483	440.141	516.843	449.823	62.7427
MCA_RS08185	390.394	382.441	384.305	385.713	4.15933
MCA_RS02345	389.491	399.755	435.207	408.151	23.9867
MCA_RS11125	389.431	434.156	473.918	432.502	42.268
MCA_RS07935	389.259	366.637	353.226	369.707	18.2114
MCA_RS13720	385.778	344.903	296.921	342.534	44.4758
MCA_RS01925	385.337	378.297	348.664	370.766	19.4617
MCA_RS15050	384.738	442.808	487.344	438.297	51.4519
MCA_RS13990	384.512	396.325	365.938	382.258	15.3179
MCA_RS05390	384.114	406.367	423.496	404.659	19.7464
MCA_RS11890	383.88	388.66	365.169	379.236	12.4148
MCA_RS11700	381.907	424.798	459.13	421.945	38.6908
MCA_RS12250	381.622	379.291	371.316	377.41	5.4047
MCA_RS06015	381.543	358.15	322.257	353.983	29.8617
MCA_RS07320	380.271	435.237	483.768	433.092	51.7819
MCA_RS09350	378.624	283.086	406.307	356.006	64.6494
MCA_RS12720	377.903	374.516	405.339	385.919	16.9026
MCA_RS04740	377.438	390.041	466.187	411.222	48.0162
MCA_RS04340	375.618	388.736	419.234	394.529	22.3776
MCA_RS03980	373.608	380.087	370.101	374.599	5.06601
MCA_RS11860	373.287	299.541	247.329	306.719	63.285
MCA_RS12255	372.34	394.865	395.227	387.477	13.1105
MCA_RS01855	371.719	366.608	378.221	372.183	5.82007
MCA_RS01515	371.597	354.212	380.015	368.608	13.1584
MCA_RS12230	371.508	406.352	397.129	391.663	18.0538
MCA_RS10100	370.969	371.463	362.06	368.164	5.29213
MCA_RS03035	370.497	359.215	336.715	355.476	17.1985
MCA_RS15095	369.041	347.86	342.297	353.066	14.1118
MCA_RS02940	367.918	400.399	339.968	369.428	30.2437
MCA_RS02785	367.837	392.091	424.349	394.759	28.3508
MCA_RS11485	365.144	357.639	384.519	369.101	13.8697
MCA_RS02635	365.036	379.88	418.653	387.856	27.6844
MCA_RS06020	364.286	351.863	366.293	360.814	7.81671
MCA_RS06530	362.615	375.375	405.756	381.248	22.1621
MCA_RS01525	362.575	358.659	388.579	369.938	16.2617
MCA_RS02535	361.922	356.982	369.311	362.738	6.20483
MCA_RS06740	361.416	335.773	332.9	343.363	15.7001
MCA_RS05245	360.659	376.846	455.414	397.639	50.6843
MCA_RS13725	358.614	337.665	291.202	329.16	34.5016
MCA_RS07235	358.557	344.924	432.62	378.701	47.1909
MCA_RS06195	357.884	380.657	452.228	396.923	49.2302
MCA_RS05295	357.842	347.017	314.137	339.665	22.7612
MCA_RS08075	357.767	378.897	433.449	390.037	39.0513
MCA_RS05400	357.721	306.625	344.078	336.141	26.4568
MCA_RS07040	356.979	395.307	426.857	393.047	34.9936
MCA_RS00805	356.662	399.539	323.575	359.926	38.087
MCA_RS03010	356.201	364.556	450.155	390.304	52.0008
MCA_RS15085	356.098	338.473	292.725	329.099	32.7096
MCA_RS13440	353.872	375.79	365.16	364.941	10.9609
MCA_RS09700	353.854	360.193	396.431	370.159	22.9716
MCA_RS01600	353.146	353.307	402.569	369.674	28.488
MCA_RS08155	352.916	402.721	467.921	407.853	57.6741
MCA_RS03455	352.575	358.62	346.084	352.426	6.26906
MCA_RS09895	351.607	334.502	368.204	351.438	16.8516
MCA_RS03445	351.002	361.152	344.464	352.206	8.40911
MCA_RS09340	350.377	293.857	377.212	340.482	42.5492
MCA_RS02600	350.324	374.216	420.666	381.735	35.7683
MCA_RS05120	349.502	339.491	313.903	334.298	18.3588
MCA_RS14575	349.447	339.386	395.633	361.489	29.995
MCA_RS10815	348.273	353.332	345.562	349.056	3.94382
MCA_RS03155	347.679	356.602	331.166	345.149	12.905
MCA_RS07120	347.592	334.833	345.702	342.709	6.88588
MCA_RS04025	346.666	367.52	453.77	389.319	56.7818
MCA_RS10325	345.825	382.478	361.377	363.227	18.3963
MCA_RS06155	345.554	338.881	323.205	335.88	11.4727
MCA_RS06200	343.99	340.052	422.277	368.773	46.3778
MCA_RS01965	343.799	372.774	377.315	364.629	18.1822
MCA_RS01930	343.449	318.54	280.227	314.072	31.8468
MCA_RS00530	343.309	352.806	330.383	342.166	11.255
MCA_RS00210	342.775	344.145	365.943	350.954	12.9989
MCA_RS10275	342.205	341.873	349.65	344.576	4.39726
MCA_RS09240	341.19	382.763	406.601	376.851	33.1036
MCA_RS03965	341.139	352.83	396.154	363.374	28.9834
MCA_RS12875	341.137	325.13	299.437	321.901	21.0366
MCA_RS00425	340.765	353.761	412.378	368.968	38.1517
MCA_RS03140	340.728	333.744	293.456	322.643	25.5164
MCA_RS08905	340.38	339.894	356.793	345.689	9.61965
MCA_RS11115	340.333	319.156	276.29	311.926	32.6278
MCA_RS04235	339.361	344.433	323.715	335.836	10.7996
MCA_RS05130	338.736	350.585	388.138	359.153	25.7912
MCA_RS13665	338.082	340.124	417.804	365.336	45.4495
MCA_RS12180	337.945	337.458	369.566	348.323	18.3983
MCA_RS04020	337.859	323.708	347.648	336.405	12.0361
MCA_RS06745	337.003	304.794	301.206	314.334	19.7134
MCA_RS04035	336.832	340.115	346.681	341.21	5.01472
MCA_RS06520	336.79	337.023	227.3	300.371	63.2814
MCA_RS12665	336.539	317.938	286.292	313.59	25.4044
MCA_RS12000	336.407	416.87	481.223	411.5	72.5569
MCA_RS09085	336.344	309.898	276.455	307.566	30.0122
MCA_RS11005	336.323	313.428	321.957	323.902	11.5712
MCA_RS08800	335.239	293.633	281.872	303.582	28.0397
MCA_RS08870	335.152	362.154	377.854	358.387	21.5989
MCA_RS09855	334.433	324.541	304.508	321.161	15.2461
MCA_RS10235	334.263	313.766	363.798	337.275	25.152
MCA_RS03320	334.09	310.177	313.405	319.224	12.9752
MCA_RS13445	333.707	395.667	387.341	372.238	33.6275
MCA_RS13315	333.57	333.918	311.702	326.397	12.7271
MCA_RS14110	333.097	294.067	343.063	323.409	25.8945
MCA_RS09825	332.843	302.227	312.408	315.826	15.5916
MCA_RS09685	331.648	318.587	334.243	328.159	8.39073
MCA_RS01780	331.264	377.446	408.382	372.364	38.8091
MCA_RS07240	331.057	298.191	313.774	314.341	16.44
MCA_RS06595	330.543	313.303	299.709	314.518	15.4526
MCA_RS01865	330.347	322.645	313.33	322.107	8.52077
MCA_RS12430	329.344	376.131	449.484	384.986	60.5577
MCA_RS03540	328.997	364.756	435.305	376.352	54.0946
MCA_RS15175	327.756	327.685	328.779	328.073	0.612253
MCA_RS10690	326.58	333.69	376.482	345.584	26.9934
MCA_RS03440	325.495	354.195	341.938	340.543	14.4009
MCA_RS02855	325.301	318.5	360.569	334.79	22.5831
MCA_RS00525	325.245	316.533	289.538	310.439	18.6171
MCA_RS08730	322.946	310.969	343.052	325.656	16.2122
MCA_RS12010	322.412	353.265	382.257	352.645	29.9275
MCA_RS06945	322.348	357.406	476.203	385.319	80.6359
MCA_RS10785	322.282	323.825	314.032	320.047	5.26534
MCA_RS15060	321.738	298.681	284.189	301.536	18.9367
MCA_RS11950	320.948	352.94	432.635	368.841	57.5165
MCA_RS04015	320.165	321.135	348.684	329.995	16.1929
MCA_RS02575	318.882	332.642	401.871	351.132	44.4769
MCA_RS04360	318.494	298.585	365.185	327.421	34.1857
MCA_RS04870	316.203	216.623	270.266	267.698	49.8398
MCA_RS03465	316.115	321.416	311.325	316.285	5.04761
MCA_RS08130	314.614	318.145	292.026	308.262	14.1708
MCA_RS12715	314.469	307.652	320.721	314.281	6.53654
MCA_RS05150	314.469	270.25	220.413	268.377	47.0557
MCA_RS10075	314.069	318.757	353.142	328.656	21.3346
MCA_RS12660	313.207	302.985	277.979	298.057	18.1238
MCA_RS04030	312.856	328.955	348.338	330.05	17.7662
MCA_RS14060	311.464	345.5	340.678	332.547	18.417
MCA_RS03500	311.279	307.663	336.999	318.647	15.9959
MCA_RS05115	311.026	322.087	338.432	323.848	13.7877
MCA_RS08260	309.539	335.28	351.657	332.158	21.2319
MCA_RS09775	309.303	314.288	320.072	314.554	5.38913
MCA_RS09130	308.706	292.923	307.402	303.01	8.76013
MCA_RS09355	307.788	221.324	286.791	271.968	45.0978
MCA_RS12710	307.595	278	277.338	287.644	17.2809
MCA_RS02455	306.969	285.746	276.762	289.825	15.5114
MCA_RS15735	306.75	303.556	347.721	319.342	24.6281
MCA_RS11490	306.739	309.868	346.962	321.19	22.3739
MCA_RS02960	306.505	305.88	303.855	305.413	1.38535
MCA_RS04000	305.549	300.911	286.026	297.495	10.1998
MCA_RS03415	304.455	300.992	357.814	321.087	31.8535
MCA_RS10210	303.671	276.03	321.52	300.407	22.92
MCA_RS15365	303.648	284.135	248.029	278.604	28.2191
MCA_RS12225	303.212	303.402	292.386	299.667	6.3059
MCA_RS08945	302.938	329.86	337.666	323.488	18.2199
MCA_RS02845	302.354	334.97	351.01	329.445	24.7939
MCA_RS12160	302.243	312.711	312.712	309.222	6.04405
MCA_RS01860	302.105	291.152	282.271	291.843	9.93507
MCA_RS01990	301.956	287.111	273.656	287.574	14.1558
MCA_RS04245	301.069	303.925	298.118	301.037	2.90348
MCA_RS10170	300.66	321.755	340.765	321.06	20.0616
MCA_RS08915	298.663	255.059	217.857	257.193	40.4453
MCA_RS10095	298.502	323.096	326.148	315.915	15.1575
MCA_RS14515	298.469	293.84	313.045	301.784	10.0226
MCA_RS03675	297.958	302.099	308.598	302.885	5.36326
MCA_RS00215	297.116	274.316	293.7	288.377	12.2964
MCA_RS09610	296.822	312.042	365.376	324.747	35.9997
MCA_RS04040	296.818	292.923	282.535	290.759	7.38364
MCA_RS12735	296.79	299.562	277.204	291.185	12.1869
MCA_RS14130	296.395	295.861	310.444	300.9	8.26986
MCA_RS08925	295.855	285.921	328.288	303.355	22.1566
MCA_RS12445	295.652	316.173	333.007	314.944	18.7078
MCA_RS02570	294.365	307.729	339.601	313.898	23.2402
MCA_RS01415	293.706	284.303	271.805	283.271	10.987
MCA_RS12880	293.452	301.166	386.457	327.025	51.6136
MCA_RS07130	292.932	258.361	266.163	272.485	18.1322
MCA_RS10445	292.655	314.046	358.253	321.652	33.4536
MCA_RS00495	291.478	283.182	256.265	276.975	18.4085
MCA_RS04230	291.379	285.74	245.777	274.298	24.8609
MCA_RS02685	291.377	326.814	373.384	330.525	41.1291
MCA_RS12805	290.825	323.853	353.442	322.707	31.3239
MCA_RS15005	290.193	290.594	285.668	288.818	2.73582
MCA_RS13375	289.575	274.69	237.32	267.195	26.9214
MCA_RS08150	289.232	307.456	313.518	303.402	12.6401
MCA_RS03780	288.897	281.521	296.494	288.971	7.48677
MCA_RS04685	288.328	293.968	336.053	306.116	26.0787
MCA_RS14065	288.261	287.129	271.877	282.422	9.15007
MCA_RS00280	288.088	300.488	308.499	299.025	10.2837
MCA_RS06175	287.33	281.726	334.708	301.255	29.1065
MCA_RS04185	287.204	234.749	224.97	248.974	33.4671
MCA_RS10410	286.831	285.226	323.307	298.455	21.5376
MCA_RS07335	286.814	281.557	276.993	281.788	4.91467
MCA_RS12675	286.618	286.361	279.574	284.184	3.99495
MCA_RS00250	286.577	278.518	291.425	285.507	6.51975
MCA_RS13260	286.544	277.016	327.372	296.978	26.75
MCA_RS12840	286.496	274.319	320.965	293.927	24.1944
MCA_RS15010	285.691	284.392	277.596	282.559	4.34755
MCA_RS07635	284.906	283.684	331.823	300.138	27.447
MCA_RS13710	284.875	282.831	239.88	269.195	25.408
MCA_RS05010	284.367	315.58	343.905	314.617	29.7807
MCA_RS11955	283.915	327.345	403.562	338.274	60.5675
MCA_RS12175	283.301	288.152	305.862	292.438	11.8756
MCA_RS04225	282.517	265.162	223.003	256.894	30.6064
MCA_RS01630	282.011	276.943	233.895	264.283	26.4385
MCA_RS09095	281.539	274.779	257.449	271.256	12.4254
MCA_RS02590	281.043	259.123	311.215	283.794	26.1546
MCA_RS08135	279.585	272.513	236.096	262.731	23.3364
MCA_RS00690	278.611	277.628	258.27	271.503	11.471
MCA_RS07455	278.587	264.365	275.551	272.834	7.49025
MCA_RS08265	278.352	293.633	266.571	279.519	13.5686
MCA_RS09925	278.233	290.552	328.157	298.981	26.007
MCA_RS05410	276.674	276.604	275.171	276.15	0.848553
MCA_RS14525	276.547	270.903	278.52	275.323	3.95297
MCA_RS00680	276.516	271.729	287.788	278.678	8.24512
MCA_RS11980	276.487	281.45	303.241	287.06	14.2318
MCA_RS01485	276.004	264.251	232.253	257.503	22.6424
MCA_RS07765	275.315	271.421	280.797	275.844	4.71025
MCA_RS04850	275.267	190.563	209.946	225.259	44.3799
MCA_RS10800	274.937	263.133	224.212	254.094	26.5431
MCA_RS11880	274.567	289.177	292.368	285.371	9.49152
MCA_RS13960	274.563	276.548	300.704	283.938	14.5533
MCA_RS14650	274.014	271.676	258.851	268.18	8.16368
MCA_RS09580	273.912	260.936	267.431	267.426	6.48795
MCA_RS03990	273.624	269.743	275.19	272.852	2.804
MCA_RS04310	273.449	266.101	302.54	280.696	19.2703
MCA_RS08175	273.171	256.119	273.307	267.532	9.88395
MCA_RS01850	273.02	286.455	269.976	276.484	8.76834
MCA_RS07045	272.641	264.376	264.35	267.122	4.77938
MCA_RS14835	272.636	278.719	264.104	271.82	7.34167
MCA_RS01510	272.552	267.156	268.841	269.516	2.76091
MCA_RS00480	272.17	262.531	267.295	267.332	4.81945
MCA_RS05900	272.17	258.943	265.723	265.612	6.6141
MCA_RS12870	271.708	247.672	225.142	248.174	23.287
MCA_RS13165	271.702	264.524	282.6	272.942	9.10143
MCA_RS12455	271.591	257.15	253.975	260.905	9.38946
MCA_RS13380	271.491	243.948	217.393	244.277	27.0502
MCA_RS09730	271.489	298.571	346.774	305.611	38.133
MCA_RS04935	271.425	240.853	294.912	269.063	27.1067
MCA_RS04805	270.98	263.767	277.178	270.641	6.71184
MCA_RS06925	270.789	282.741	296.996	283.509	13.1203
MCA_RS07215	270.702	233.011	228.611	244.108	23.1356
MCA_RS05505	270.596	280.502	390.768	313.955	66.7059
MCA_RS07350	270.062	262.011	288.923	273.665	13.8128
MCA_RS04570	270.041	233.366	197.175	233.527	36.4334
MCA_RS14715	269.84	269.051	247.335	262.075	12.7715
MCA_RS11985	269.82	300.475	294.629	288.308	16.2755
MCA_RS10655	269.747	265.401	267.756	267.635	2.17539
MCA_RS13170	269.7	273.738	303.718	282.385	18.5844
MCA_RS02280	269.446	234.349	207.541	237.112	31.045
MCA_RS03920	269.363	288.357	352.276	303.332	43.4376
MCA_RS08035	269.204	284.959	305.036	286.4	17.9593
MCA_RS05360	268.982	263.169	271.2	267.783	4.14736
MCA_RS13730	268.806	256.791	244.301	256.632	12.2534
MCA_RS15080	268.78	274.979	265.233	269.664	4.93292
MCA_RS05795	268.557	254.198	262.239	261.665	7.1965
MCA_RS03570	268.43	267.674	277.828	271.311	5.65716
MCA_RS04665	268.112	275.228	329.807	291.049	33.7534
MCA_RS13760	267.495	257.946	267.2	264.214	5.42992
MCA_RS12310	267.325	258.664	272.365	266.118	6.93005
MCA_RS08545	267.296	266.733	288.583	274.204	12.4556
MCA_RS01120	267.197	259.501	264.313	263.67	3.88815
MCA_RS12860	267.038	278	293.826	279.621	13.4674
MCA_RS13925	266.974	276.911	291.723	278.536	12.454
MCA_RS01635	266.49	286.503	252.805	268.599	16.9482
MCA_RS12380	265.75	264.203	261.822	263.925	1.97866
MCA_RS09690	265.157	309.803	365.612	313.524	50.3307
MCA_RS11795	265.003	274.523	386.918	308.815	67.8072
MCA_RS12640	264.726	259.956	266.291	263.658	3.29991
MCA_RS13675	264.645	256.948	251.721	257.771	6.50119
MCA_RS08205	264.423	249.79	241.984	252.066	11.3909
MCA_RS15835	264.218	252.259	259.668	258.715	6.03639
MCA_RS14145	263.612	271.719	287.354	274.228	12.0684
MCA_RS02020	263.382	238.625	280.381	260.796	20.9975
MCA_RS11990	262.979	277.724	259.621	266.775	9.62963
MCA_RS05475	262.958	277.355	301.613	280.642	19.5359
MCA_RS05050	262.578	253.809	262.628	259.672	5.07745
MCA_RS12150	262.152	254.589	323.457	280.066	37.7672
MCA_RS06535	262.038	280.544	352.145	298.242	47.5893
MCA_RS06310	261.978	274.7	297.582	278.087	18.0418
MCA_RS14885	261.892	311.573	368.151	313.872	53.1668
MCA_RS13560	261.759	243.587	247.417	250.921	9.57931
MCA_RS12635	261.73	257.725	238.734	252.73	12.285
MCA_RS07470	261.63	247.421	253.767	254.272	7.11784
MCA_RS03830	261.61	263.027	295.615	273.417	19.2366
MCA_RS11665	260.502	284.348	321.126	288.658	30.5411
MCA_RS06990	260.393	247.513	207.945	238.617	27.3319
MCA_RS04430	259.074	239.94	190.991	230.002	35.1125
MCA_RS14965	258.503	260.671	313.171	277.449	30.9559
MCA_RS10010	258.134	264.441	256.93	259.835	4.03389
MCA_RS08250	257.991	284.722	514.914	352.542	141.252
MCA_RS06320	257.924	224.134	201.508	227.856	28.3916
MCA_RS03460	257.649	253.508	231.925	247.694	13.8121
MCA_RS12060	257.398	269.371	361.11	295.96	56.7383
MCA_RS01430	257.199	252.574	240.983	250.252	8.35374
MCA_RS03450	257.007	310.69	360.532	309.41	51.7743
MCA_RS02840	256.955	258.699	253.892	256.515	2.43312
MCA_RS11895	256.334	252.902	245.937	251.724	5.29766
MCA_RS07855	256.301	240.925	216.076	237.767	20.2975
MCA_RS04745	256.29	253.878	275.541	261.903	11.8723
MCA_RS15160	256.136	245.573	231.997	244.569	12.1006
MCA_RS10545	255.982	253.694	270.922	260.199	9.35619
MCA_RS11275	255.4	300.237	368.042	307.893	56.7098
MCA_RS10820	255.034	240.506	282.715	259.418	21.4432
MCA_RS02965	255.02	243.413	236.387	244.94	9.40998
MCA_RS06025	254.81	239.103	232.422	242.112	11.4934
MCA_RS15015	254.771	250.32	224.075	243.055	16.5876
MCA_RS04750	254.598	237.222	238.561	243.461	9.66845
MCA_RS07095	254.336	251.957	259.01	255.101	3.58846
MCA_RS09660	254.111	245.131	228.174	242.472	13.171
MCA_RS10810	254.09	252.771	264.609	257.157	6.48745
MCA_RS07650	254.005	254.043	282.777	263.608	16.6006
MCA_RS01980	253.876	233.624	197.828	228.443	28.3806
MCA_RS11445	253.686	244.556	257.49	251.911	6.64724
MCA_RS00410	253.477	270.016	311.336	278.276	29.8011
MCA_RS00070	253.442	234.707	217.781	235.31	17.8383
MCA_RS03160	253.159	267.256	294.326	271.581	20.9215
MCA_RS12435	252.803	230.628	248.505	243.978	11.7597
MCA_RS11130	252.003	263.427	296.144	270.524	22.9104
MCA_RS02970	251.376	238.846	234.342	241.522	8.8264
MCA_RS12450	250.72	252.917	238.327	247.321	7.86638
MCA_RS04855	250.384	189.807	226.255	222.149	30.4968
MCA_RS02605	250.365	281.709	317.023	283.032	33.3487
MCA_RS06475	249.177	246.464	245.43	247.024	1.93534
MCA_RS02290	249.072	216.12	225.897	230.363	16.9238
MCA_RS13265	248.627	244.124	249.67	247.474	2.94729
MCA_RS07160	248.355	238.509	242.141	243.002	4.97924
MCA_RS05490	247.696	242.145	276.249	255.364	18.2994
MCA_RS08845	247.688	228.838	357.306	277.944	69.3728
MCA_RS06205	247.679	245.208	303.582	265.49	33.0119
MCA_RS03310	246.827	223.745	247.444	239.339	13.5077
MCA_RS09125	246.121	267.38	387.169	300.223	76.0434
MCA_RS13180	245.953	241.463	253.525	246.98	6.09599
MCA_RS00415	244.411	237.117	207.699	229.743	19.4357
MCA_RS03030	244.058	241.78	241.38	242.406	1.44434
MCA_RS06965	243.932	243.809	231.689	239.81	7.03332
MCA_RS05460	243.61	233.426	270.395	249.144	19.0954
MCA_RS15740	242.817	252.547	290.08	261.815	24.9572
MCA_RS15790	242.766	245.415	228.82	239	8.91521
MCA_RS00505	242.46	252.674	277.742	257.625	18.1542
MCA_RS05185	242.176	276.91	342.482	287.189	50.9373
MCA_RS01750	242.01	248.002	244.889	244.967	2.99646
MCA_RS06180	241.772	235.605	234.146	237.174	4.04807
MCA_RS06795	241.706	249.248	270.878	253.944	15.1419
MCA_RS13625	241.248	247.87	284.853	257.99	23.4979
MCA_RS13430	241.178	228.723	198.5	222.801	21.9467
MCA_RS03325	240.545	236.636	233.621	236.934	3.47135
MCA_RS09545	240.219	231.681	226.19	232.697	7.06971
MCA_RS00560	240.014	241.701	203.242	228.319	21.7336
MCA_RS04865	239.755	164.651	201.323	201.909	37.5554
MCA_RS13900	239.56	239.318	244.889	241.256	3.14857
MCA_RS10090	239.44	245.864	259.016	248.107	9.97894
MCA_RS12755	239.408	227.571	227.22	231.4	6.93773
MCA_RS11330	239.036	221.236	234.275	231.516	9.21512
MCA_RS13550	238.851	251.576	281.942	257.456	22.1395
MCA_RS12410	238.651	234.644	238.282	237.192	2.21485
MCA_RS10365	238.337	225.838	224.017	229.397	7.79535
MCA_RS05385	238.327	233.262	247.789	239.793	7.37342
MCA_RS02510	238.141	249.754	302.672	263.522	34.3986
MCA_RS06500	238.094	218.407	235.341	230.614	10.6606
MCA_RS00120	237.994	243.715	250.142	243.95	6.07767
MCA_RS12540	237.913	227.764	237.868	234.515	5.84652
MCA_RS12185	237.708	234.682	248.573	240.321	7.3047
MCA_RS15215	237.13	246.831	273.885	252.616	19.0478
MCA_RS15690	236.857	228.524	276.498	247.293	25.6334
MCA_RS11940	236.183	225.722	278.739	246.881	28.0811
MCA_RS15245	235.665	273.208	286.904	265.259	26.5286
MCA_RS08340	235.385	235.347	209.686	226.806	14.8263
MCA_RS09680	235.331	225.286	223.485	228.034	6.38326
MCA_RS09115	235.241	238.479	318.243	263.988	47.0144
MCA_RS09850	234.763	217.269	204.845	218.959	15.0308
MCA_RS09860	234.74	245.518	231.468	237.242	7.35165
MCA_RS03165	234.601	233.306	274.152	247.353	23.2179
MCA_RS12200	234.35	231.925	219.721	228.665	7.84041
MCA_RS12440	234.283	247.233	255.634	245.717	10.7562
MCA_RS12820	234.177	245.149	271.694	250.34	19.2894
MCA_RS14105	234.124	235.621	251.406	240.384	9.57494
MCA_RS06330	233.701	214.896	211.424	220.007	11.9855
MCA_RS11450	233.461	225.849	253.175	237.495	14.1028
MCA_RS04425	233.405	250.653	209.484	231.181	20.6744
MCA_RS15170	232.695	292.174	312.742	279.204	41.5699
MCA_RS12195	232.658	227.471	223.7	227.943	4.49774
MCA_RS09890	232.53	233.806	235.552	233.963	1.51715
MCA_RS02865	232.353	202.752	182.299	205.801	25.166
MCA_RS00985	232.328	229.646	234.821	232.265	2.58813
MCA_RS03280	232.229	235.911	217.212	228.451	9.9058
MCA_RS09980	232.045	248.98	265.428	248.818	16.6919
MCA_RS00645	231.679	207.024	204.017	214.24	15.1769
MCA_RS06900	231.319	215.134	231.929	226.127	9.52536
MCA_RS02850	231.242	225.998	250.058	235.766	12.6518
MCA_RS09820	230.999	200.599	189.573	207.057	21.4546
MCA_RS04010	230.935	244.785	265.838	247.186	17.5751
MCA_RS14095	230.359	211.502	229.777	223.879	10.7231
MCA_RS00865	230.178	212.613	236.909	226.567	12.5438
MCA_RS06980	230.037	206.295	158.805	198.379	36.2697
MCA_RS07180	229.952	232.288	236.98	233.073	3.57904
MCA_RS15345	229.844	229.502	297.243	252.196	39.0123
MCA_RS15605	229.708	256.385	285.668	257.254	27.9899
MCA_RS03985	229.649	231.88	272.411	244.647	24.0703
MCA_RS11875	229.575	250.931	258.421	246.309	14.968
MCA_RS09950	229.202	249.355	259.203	245.92	15.2924
MCA_RS09975	229.181	235.679	231.385	232.082	3.30468
MCA_RS08775	228.805	206.022	222.98	219.269	11.8362
MCA_RS05500	228.438	230.244	302.785	253.822	42.4126
MCA_RS12005	228.071	218.611	225.405	224.029	4.87826
MCA_RS02505	227.917	209.479	197.147	211.514	15.4856
MCA_RS00485	227.749	227.357	209.378	221.495	10.4949
MCA_RS00800	227.701	225.295	189.122	214.039	21.6124
MCA_RS03285	227.67	207.17	187.213	207.351	20.229
MCA_RS09110	227.55	224.838	277.975	243.454	29.9262
MCA_RS07220	227.546	218.887	258.365	234.933	20.7499
MCA_RS02565	227.075	218.713	200.551	215.447	13.5602
MCA_RS12400	227.052	230.493	234.078	230.541	3.51319
MCA_RS10085	226.548	211.525	228.974	222.349	9.45179
MCA_RS11470	225.863	212.931	230.932	223.242	9.28203
MCA_RS05170	225.851	226.497	305.864	252.737	46.0102
MCA_RS03755	224.525	216.645	256.192	232.454	20.932
MCA_RS00315	224.468	244.22	226.828	231.839	10.7871
MCA_RS13235	224.321	215.822	499.785	313.309	161.549
MCA_RS07105	223.535	212.048	268.548	234.71	29.8622
MCA_RS01000	223.314	251.691	269.656	248.22	23.365
MCA_RS13655	223.078	204.44	200.121	209.213	12.2
MCA_RS01420	222.994	208.335	214.022	215.117	7.39055
MCA_RS12320	222.962	206.8	189.932	206.565	16.5161
MCA_RS02935	222.559	279.721	259.788	254.023	29.0138
MCA_RS13590	222.369	198.416	206.799	209.195	12.1551
MCA_RS10240	222.203	220.845	238.024	227.024	9.5501
MCA_RS08565	222.164	226.602	228.277	225.681	3.15866
MCA_RS03745	221.887	229.007	280.591	243.828	32.0358
MCA_RS09990	221.724	260.104	279.979	253.936	29.6131
MCA_RS14995	221.707	190.419	222.241	211.456	18.2201
MCA_RS05485	221.526	172.02	190.664	194.737	25.0033
MCA_RS09335	221.496	183.161	236.422	213.693	27.4743
MCA_RS12190	221.07	221.432	235.807	226.103	8.40551
MCA_RS07170	220.947	235.946	213.464	223.453	11.4482
MCA_RS04845	220.622	173.172	200.735	198.177	23.8283
MCA_RS02955	220.47	243.44	264.897	242.936	22.2178
MCA_RS08560	220.357	221.251	231.718	224.442	6.3171
MCA_RS04615	219.792	210.197	243.516	224.502	17.1513
MCA_RS07225	219.638	226.54	294.203	246.794	41.2024
MCA_RS12850	219.377	210.962	212.443	214.261	4.49242
MCA_RS14870	219.257	210.463	213.153	214.291	4.50611
MCA_RS11270	219.219	243.29	267.489	243.332	24.1352
MCA_RS14800	218.942	238.802	242.455	233.4	12.653
MCA_RS09105	218.858	223.373	204.264	215.499	9.98734
MCA_RS05580	218.812	225.61	230.817	225.08	6.01976
MCA_RS03680	218.603	232.318	278.943	243.288	31.6304
MCA_RS04860	218.365	158.349	191.913	189.542	30.0783
MCA_RS09540	218.279	224.405	243.831	228.838	13.3407
MCA_RS14135	218.121	225.76	243.776	229.219	13.1725
MCA_RS00260	217.977	221.899	199.083	212.986	12.199
MCA_RS07230	217.568	196.186	229.956	214.57	17.0837
MCA_RS08850	217.445	194.972	212.131	208.183	11.7449
MCA_RS12340	216.241	215.987	188.479	206.902	15.9554
MCA_RS00905	216.205	255.264	374.274	281.915	82.3357
MCA_RS13545	216.024	213.57	328.167	252.587	65.466
MCA_RS11345	215.908	232.146	261.717	236.591	23.2256
MCA_RS06960	215.48	224.718	216.061	218.753	5.17395
MCA_RS02945	214.989	259.514	263.492	245.998	26.9286
MCA_RS13985	214.739	222.659	199.698	212.365	11.6628
MCA_RS03670	214.453	200.952	195.995	203.8	9.55331
MCA_RS00470	214.382	204.738	211.28	210.133	4.92325
MCA_RS06715	213.844	209.874	235.331	219.683	13.6959
MCA_RS13630	213.734	211.271	221.241	215.415	5.19298
MCA_RS03995	213.575	214.174	253.138	226.962	22.671
MCA_RS04255	213.336	226.11	231.977	223.808	9.53142
MCA_RS15145	213.183	217.355	191.89	207.476	13.6581
MCA_RS13285	213.022	228.77	237.014	226.269	12.1902
MCA_RS15210	212.869	225.513	227.204	221.862	7.83386
MCA_RS10265	212.579	204.81	196.519	204.636	8.03167
MCA_RS12345	211.988	213.4	186.485	203.958	15.1483
MCA_RS04080	211.866	235.4	246.186	231.151	17.5503
MCA_RS02440	211.854	212.985	273.799	232.879	35.442
MCA_RS06065	211.793	213.445	235.346	220.195	13.1473
MCA_RS13680	211.401	194.286	173.877	193.188	18.7864
MCA_RS06235	211.313	225.248	226.773	221.111	8.51976
MCA_RS08780	211.204	224.075	261.58	232.286	26.1726
MCA_RS00710	211.192	223.081	240.096	224.79	14.5276
MCA_RS10195	211.189	211.495	195.722	206.136	9.01933
MCA_RS03380	211.149	208.126	222.742	214.006	7.71517
MCA_RS09220	210.785	191.279	164.399	188.821	23.2904
MCA_RS08170	210.657	205.081	208.197	207.978	2.79454
MCA_RS11030	210.321	191.407	182.887	194.871	14.0413
MCA_RS13205	210.248	220.22	220.881	217.116	5.95744
MCA_RS14150	210.014	216.296	224.027	216.779	7.01853
MCA_RS04965	209.958	208.681	217.137	211.925	4.55815
MCA_RS08570	209.711	203.87	216.901	210.16	6.52722
MCA_RS09625	209.568	199.78	181.942	197.097	14.0072
MCA_RS10670	209.559	194.907	223.086	209.184	14.0932
MCA_RS09100	209.12	207.978	198.987	205.362	5.5501
MCA_RS03145	209.108	218.909	228.231	218.749	9.5624
MCA_RS12405	209.056	210.935	219.825	213.272	5.75213
MCA_RS14180	208.918	181.967	175.247	188.711	17.8199
MCA_RS15180	208.86	186.781	260.1	218.58	37.6137
MCA_RS15575	208.827	214.814	249.955	224.532	22.2195
MCA_RS00225	208.712	208.188	235.901	217.6	15.8507
MCA_RS05260	208.678	221.938	230.108	220.241	10.8152
MCA_RS04315	208.664	193.868	198.455	200.329	7.57376
MCA_RS09755	208.534	210.129	223.834	214.166	8.41084
MCA_RS10200	208.461	197.507	197.914	201.294	6.21007
MCA_RS13280	208.055	220.927	228.953	219.312	10.542
MCA_RS13365	207.787	204.842	193.95	202.193	7.28924
MCA_RS06490	207.613	218.985	218.712	215.103	6.48803
MCA_RS00230	207.571	199.167	177.304	194.681	15.6245
MCA_RS02830	207.547	220.811	214.193	214.184	6.63181
MCA_RS09235	207.276	223.079	193.719	208.025	14.6944
MCA_RS11000	207.185	222.772	236.155	222.037	14.4991
MCA_RS11855	206.768	217.621	218.481	214.29	6.52834
MCA_RS14720	206.479	219.306	232.972	219.586	13.2486
MCA_RS12515	205.831	199.878	281.266	228.992	45.3689
MCA_RS00920	205.786	202.718	205.5	204.668	1.69498
MCA_RS06915	205.401	167.028	207.788	193.405	22.8748
MCA_RS09150	205.138	215.618	237.456	219.404	16.4883
MCA_RS11680	205.107	216.791	263.178	228.359	30.7155
MCA_RS06905	205.018	188.026	214.792	202.612	13.544
MCA_RS02930	204.894	221.701	186.586	204.394	17.5631
MCA_RS12785	204.851	189.875	171.258	188.661	16.8291
MCA_RS08590	204.384	185.705	179.92	190.003	12.7859
MCA_RS09920	204.124	210.44	260.95	225.171	31.1462
MCA_RS03740	204.008	209.83	283.972	232.603	44.5817
MCA_RS00490	203.794	216.222	198.09	206.035	9.27157
MCA_RS01350	203.476	224.395	212.569	213.48	10.4891
MCA_RS10125	203.315	203.558	229.942	212.272	15.3034
MCA_RS14120	202.912	181.54	209.734	198.062	14.7095
MCA_RS11915	202.46	198.124	202.504	201.029	2.51636
MCA_RS14895	202.224	206.611	217.124	208.653	7.65691
MCA_RS09620	202.184	196.227	181.007	193.139	10.921
MCA_RS14830	201.841	233.163	222.25	219.085	15.8995
MCA_RS00515	201.467	182.823	169.37	184.553	16.1185
MCA_RS02670	201.376	215.047	208.539	208.321	6.83776
MCA_RS14825	201.078	184.77	167.462	184.437	16.8103
	201	202	203	202	1
MCA_RS00125	200.923	206.299	191.745	199.655	7.35945
MCA_RS10105	200.717	208.689	209.184	206.197	4.75211
MCA_RS06130	200.595	193.359	144.548	179.501	30.4852
MCA_RS10160	200.257	204.001	216.756	207.005	8.65001
MCA_RS09645	199.942	193.656	183.355	192.317	8.37408
MCA_RS05310	199.606	225.405	257.827	227.613	29.1734
MCA_RS06985	199.483	194.061	171.356	188.3	14.9226
MCA_RS02050	199.358	196.926	198.892	198.392	1.29053
MCA_RS13835	199.332	202.49	203.709	201.844	2.25903
MCA_RS01735	199.258	212.401	221.679	211.113	11.2658
MCA_RS07155	198.973	210.774	236.688	215.478	19.2925
MCA_RS09070	198.846	200.633	225.269	208.249	14.7664
MCA_RS09600	198.755	224.088	257.05	226.631	29.2305
MCA_RS06345	197.861	199.125	183.45	193.478	8.70811
MCA_RS07175	197.158	183.023	161.47	180.55	17.9719
MCA_RS00955	197.073	192.92	217.927	202.64	13.4008
MCA_RS01190	196.995	175.348	144.902	172.415	26.1699
MCA_RS03505	196.848	194.262	222.473	204.528	15.5945
MCA_RS02055	196.293	210.363	244.902	217.186	25.0127
MCA_RS08140	195.849	180.023	160.364	178.745	17.7769
MCA_RS14565	195.772	184.003	180.478	186.751	8.00892
MCA_RS09725	195.649	206.609	241.005	214.421	23.6654
MCA_RS00390	195.583	192.578	178.894	189.019	8.89575
MCA_RS08860	195.556	187.637	168.976	184.056	13.6473
MCA_RS04785	195.255	185.146	202.119	194.173	8.53785
MCA_RS01875	195.242	188.883	185.091	189.739	5.12912
MCA_RS12215	195.231	215.446	224.463	211.713	14.9689
MCA_RS12680	195.078	168.366	148.508	170.651	23.3692
MCA_RS08600	194.534	194.058	187.485	192.026	3.93978
MCA_RS06495	194.438	194.98	187.777	192.399	4.01141
MCA_RS13915	194.284	196.029	221.898	204.07	15.4635
MCA_RS13275	194.166	194.056	187.928	192.05	3.57047
MCA_RS08610	194.121	187.799	187.858	189.926	3.63324
MCA_RS03000	194.062	189.416	183.092	188.857	5.50607
MCA_RS12395	193.725	195.299	165.618	184.881	16.701
MCA_RS07260	193.674	175.914	174.052	181.213	10.8313
MCA_RS11455	193.409	200.34	236.046	209.931	22.8795
MCA_RS01970	193.385	182.923	160.916	179.074	16.5729
MCA_RS07100	193.336	198.921	214.851	202.37	11.1644
MCA_RS01530	193.169	174.292	188.504	185.322	9.83233
MCA_RS06215	192.897	182.609	198.884	191.463	8.23187
MCA_RS12110	192.737	184.943	182.606	186.762	5.30466
MCA_RS09655	192.482	185.291	201.955	193.243	8.35838
MCA_RS13185	192.38	180.949	192.768	188.699	6.71467
MCA_RS04490	192.156	190.45	187.256	189.954	2.48708
MCA_RS09650	191.834	189.527	191.852	191.071	1.33755
MCA_RS02555	191.777	173.85	173.139	179.589	10.5611
MCA_RS15030	191.339	190.345	179.513	187.066	6.5594
MCA_RS09760	191.208	198.92	196.039	195.389	3.89651
MCA_RS13910	191.187	189.769	199.055	193.337	5.00258
MCA_RS06045	190.966	190.405	193.123	191.498	1.43535
MCA_RS13340	190.849	99.3406	89.2594	126.483	55.9699
MCA_RS00720	190.438	186.309	182.702	186.483	3.87104
MCA_RS01645	190.238	183.254	166.378	179.957	12.2672
MCA_RS05510	190.159	199.935	269.932	220.009	43.5104
MCA_RS05640	190.125	183.202	199.786	191.038	8.32951
MCA_RS06970	190.105	196.543	178.726	188.458	9.02174
MCA_RS10430	190.006	173.085	202.562	188.551	14.7926
MCA_RS06060	189.922	196.063	208.881	198.289	9.67313
MCA_RS12350	189.85	181.926	176.368	182.715	6.77551
MCA_RS00775	189.52	181.391	193.767	188.226	6.28836
MCA_RS01820	189.441	190.532	211.643	197.205	12.5155
MCA_RS06335	189.436	169.252	160.327	173.005	14.9129
MCA_RS09770	189.378	186.596	194.101	190.025	3.79368
MCA_RS09385	189.119	177.075	190.068	185.421	7.24326
MCA_RS00705	188.958	176.977	188.037	184.657	6.66738
MCA_RS04250	188.921	210.067	222.962	207.317	17.1867
MCA_RS03690	188.781	101.537	88.2702	126.196	54.6047
MCA_RS02835	188.712	191.879	180.311	186.967	5.978
MCA_RS07195	188.178	174.583	179.964	180.908	6.8462
MCA_RS10180	188.045	196.145	227.861	204.017	21.0428
MCA_RS07280	187.959	201.832	223.86	204.551	18.104
MCA_RS02040	187.958	159.321	194.277	180.519	18.6273
MCA_RS11290	187.946	184.953	202.361	191.753	9.30724
MCA_RS13845	187.73	166.125	153.996	169.283	17.0872
MCA_RS12855	187.724	196.778	181.843	188.782	7.52378
MCA_RS05060	187.577	194.89	192.727	191.731	3.75681
MCA_RS12040	187.357	172.6	158.277	172.745	14.5402
MCA_RS07125	187.17	184.918	222.288	198.125	20.9559
MCA_RS06160	187.095	190.562	187.639	188.432	1.86458
MCA_RS08935	187.06	183.616	219.742	196.806	19.9376
MCA_RS07665	186.841	176.811	178.594	180.749	5.35109
MCA_RS10695	186.783	173.555	194.22	184.853	10.4666
MCA_RS07725	186.285	187.318	195.165	189.589	4.85617
MCA_RS06085	186.238	169.745	165.661	173.881	10.8947
MCA_RS15090	185.994	190.965	198.033	191.664	6.05021
MCA_RS02695	185.729	179.015	207.533	190.759	14.9097
MCA_RS00270	185.672	187.709	186.86	186.747	1.02311
MCA_RS00075	185.664	181.709	177.684	181.686	3.9899
MCA_RS08855	185.556	181.944	163.331	176.944	11.9265
MCA_RS10680	185.387	183.522	196.371	188.427	6.94306
MCA_RS13515	185.377	211.065	215.984	204.142	16.4361
MCA_RS12325	185.138	187.84	176.841	183.273	5.73194
MCA_RS14725	185.097	197.588	202.853	195.179	9.11983
MCA_RS03395	184.749	174.486	177.428	178.888	5.2853
MCA_RS07860	184.534	170.787	159.253	171.525	12.6563
MCA_RS01425	184.496	177.139	171.681	177.772	6.43093
MCA_RS06735	184.419	186.8	188.071	186.43	1.85425
MCA_RS05775	184.189	196.454	231.397	204.013	24.4946
MCA_RS04980	184.183	165.884	150.037	166.701	17.0877
MCA_RS02640	183.649	180.802	182.548	182.333	1.43583
MCA_RS01180	183.625	190.136	200.081	191.281	8.28763
MCA_RS09375	183.623	170.144	186.101	179.956	8.58729
MCA_RS14865	183.184	181.147	195.808	186.713	7.94241
MCA_RS11375	183.162	202.403	223.91	203.159	20.3847
MCA_RS06930	183.101	190.528	196.822	190.15	6.8685
MCA_RS01785	183.035	204.91	222.534	203.493	19.7876
MCA_RS06170	182.983	181.452	192.75	185.728	6.12853
MCA_RS00320	182.864	185.808	168.982	179.218	8.98609
MCA_RS01680	182.726	173.971	188.513	181.737	7.32137
MCA_RS06285	182.657	161.114	143.267	162.346	19.7242
MCA_RS14655	182.647	185.145	212.851	193.548	16.7637
MCA_RS07850	182.629	204.657	215.941	201.075	16.9424
MCA_RS14580	182.452	173.152	176.14	177.248	4.7482
MCA_RS13615	182.402	170.766	165.465	172.878	8.66397
MCA_RS08025	182.217	189.381	187.471	186.356	3.70962
MCA_RS12670	182.199	189.654	169.776	180.543	10.0419
MCA_RS08455	182.069	210.805	253.49	215.455	35.9368
MCA_RS08720	182.043	169.951	216.187	189.394	23.9784
MCA_RS11025	181.727	176.855	176.063	178.215	3.06735
MCA_RS07135	181.678	170.221	179.731	177.21	6.13056
MCA_RS15055	181.647	181.386	187.328	183.453	3.35778
MCA_RS06270	181.63	167.903	170.401	173.311	7.3113
MCA_RS13610	181.508	199.531	230.62	203.886	24.8436
MCA_RS08400	181.498	172.697	199.981	184.725	13.9253
MCA_RS00510	181.273	172.01	170.455	174.579	5.84879
MCA_RS13650	181.221	175.359	161.113	172.564	10.3413
MCA_RS05030	181.08	190.812	267.731	213.208	47.4686
MCA_RS11310	180.886	192.21	236.618	203.238	29.457
MCA_RS06275	180.772	164.205	175.428	173.468	8.45566
MCA_RS08125	180.686	189.417	182.083	184.062	4.68979
MCA_RS09405	180.627	173.488	172.479	175.531	4.44151
MCA_RS02990	180.622	169.501	154.204	168.109	13.2641
MCA_RS00535	180.435	172.253	156.035	169.574	12.4186
MCA_RS04150	180.391	158.287	166.79	168.489	11.1497
MCA_RS10245	180.037	202.636	206.026	196.233	14.128
MCA_RS00925	179.844	164.663	153.566	166.025	13.192
MCA_RS13695	179.759	166.768	173.081	173.202	6.4965
MCA_RS08725	179.571	176.222	219.411	191.735	24.0269
MCA_RS03930	179.564	179.69	193.779	184.345	8.17076
MCA_RS12260	179.406	177.416	231.707	196.176	30.7863
MCA_RS04815	179.239	207.652	232.167	206.353	26.4883
MCA_RS02810	178.835	160.556	177.278	172.223	10.1337
MCA_RS00105	178.795	171.945	174.743	175.161	3.44397
MCA_RS11960	178.607	167.308	171.409	172.441	5.72003
MCA_RS07675	178.568	185.477	207.89	190.645	15.3289
MCA_RS04840	178.278	127.582	164.176	156.678	26.1663
MCA_RS13160	178.23	160.769	120.25	153.083	29.7443
MCA_RS12210	178.084	162.343	147.816	162.748	15.1379
MCA_RS01480	178.037	185.235	183.935	182.403	3.83595
MCA_RS04435	177.573	163.988	150.074	163.878	13.7498
MCA_RS02550	177.302	168.412	164.142	169.952	6.7138
MCA_RS08955	177.23	172.208	166.419	171.952	5.41002
MCA_RS15430	177.119	178.354	190.97	182.147	7.66536
MCA_RS10440	177.031	178.191	218.723	191.315	23.7429
MCA_RS05155	177.019	187.194	202.959	189.057	13.0696
MCA_RS10485	176.951	184.492	195.856	185.766	9.51662
MCA_RS10185	176.945	170.587	164.642	170.725	6.15305
MCA_RS12330	176.492	174.348	168.407	173.082	4.18863
MCA_RS01640	176.416	189.748	184.547	183.57	6.7197
MCA_RS09865	176.175	172.101	156.876	168.384	10.172
MCA_RS11095	176.113	95.1978	135.27	135.527	40.4584
MCA_RS08795	176.105	164.851	193.46	178.139	14.4125
MCA_RS04760	176.029	172.745	162.707	170.494	6.94052
MCA_RS04940	176.029	181.431	229.206	195.555	29.2674
MCA_RS08750	175.993	174.631	186.654	179.092	6.58364
MCA_RS15025	175.713	186.067	179.453	180.411	5.24287
MCA_RS13575	175.31	168.499	186.322	176.71	8.99396
MCA_RS13230	175.172	158.403	191.879	175.151	16.7384
MCA_RS06185	174.856	211.773	263.589	216.739	44.5744
MCA_RS14920	174.569	223.69	305.562	234.607	66.1751
MCA_RS09745	174.454	213.589	254.591	214.212	40.072
MCA_RS09870	174.203	172.641	166.733	171.192	3.9401
MCA_RS08950	173.508	190.317	208.951	190.925	17.7294
MCA_RS00235	173.478	163.064	159.185	165.242	7.39148
MCA_RS01465	173.266	168.472	172.136	171.291	2.50595
MCA_RS11440	173.112	164.22	154.422	163.918	9.34841
MCA_RS06030	173.105	164.668	163.342	167.038	5.29558
MCA_RS08280	172.804	151.167	138.803	154.258	17.2097
MCA_RS04575	172.612	154.912	150.992	159.505	11.5189
MCA_RS04950	172.225	182.637	218.43	191.097	24.2363
MCA_RS05075	172.161	167.849	199.564	179.858	17.2016
MCA_RS08960	172.056	167.657	161.431	167.048	5.33889
MCA_RS04100	172.01	169.044	182.301	174.452	6.95752
MCA_RS05495	171.9	170.778	197.865	180.181	15.3248
MCA_RS02560	171.783	156.597	150.898	159.759	10.7957
MCA_RS04495	171.642	178.57	168.952	173.054	4.96245
MCA_RS04735	171.546	162.721	169.87	168.046	4.68663
MCA_RS10230	171.342	175.271	195.953	180.855	13.2216
MCA_RS15155	171.264	164.227	166.33	167.274	3.61197
MCA_RS15035	170.99	181.529	188.431	180.317	8.78373
MCA_RS07245	170.93	162.098	169.132	167.387	4.6674
MCA_RS09605	170.928	179.078	195.972	181.993	12.7742
MCA_RS11900	170.868	177.419	170.001	172.763	4.05598
MCA_RS04960	170.85	172.014	201.003	181.289	17.0827
MCA_RS00015	170.327	154.827	152.939	159.365	9.54043
MCA_RS04820	170.237	169.317	169.218	169.591	0.56201
MCA_RS07615	170.073	164.658	149.588	161.44	10.6149
MCA_RS03130	169.829	160	166.575	165.468	5.00695
MCA_RS11350	169.827	184.011	204.802	186.213	17.5911
MCA_RS06805	169.405	175.43	242.68	195.838	40.6778
MCA_RS06190	169.16	198.506	220.029	195.899	25.5345
MCA_RS12775	169.097	169.964	160.449	166.503	5.26115
MCA_RS08195	169.056	154.929	167.405	163.797	7.7239
MCA_RS03305	169.008	171.436	185.166	175.204	8.71275
MCA_RS14645	168.887	146.316	137.629	150.944	16.1352
MCA_RS06105	168.728	160.968	191.674	173.79	15.9668
MCA_RS00935	168.7	151.471	156.405	158.859	8.87265
MCA_RS05955	168.556	154.598	159.271	160.808	7.10492
MCA_RS08210	168.553	156.778	161.875	162.402	5.90536
MCA_RS14950	168.371	221.071	306.148	231.863	69.5198
MCA_RS07865	168.13	155.804	145.306	156.413	11.4242
MCA_RS13555	167.978	154.564	146.846	156.463	10.693
MCA_RS06070	167.646	171.895	177.97	172.504	5.18901
MCA_RS11425	167.601	157.459	169.496	164.852	6.47246
MCA_RS13570	167.382	165.533	160.983	164.633	3.29329
MCA_RS04755	167.297	162.6	153.71	161.202	6.90088
MCA_RS09225	167.283	149.399	120.307	145.663	23.7099
MCA_RS09215	167.196	160.773	141.172	156.38	13.5566
MCA_RS01985	166.913	170.904	160.544	166.121	5.22514
MCA_RS02070	166.621	162.883	156.437	161.98	5.15165
MCA_RS04765	166.518	155.186	167.781	163.162	6.93583
MCA_RS10035	166.425	170.751	146.756	161.311	12.789
MCA_RS06150	166.297	169.106	168.414	167.939	1.46323
MCA_RS02665	166.173	155.4	129.323	150.299	18.9472
MCA_RS06485	166.113	192.161	179.557	179.277	13.0263
MCA_RS10580	166.113	145.218	137.684	149.672	14.7287
MCA_RS13220	165.677	166.42	205.288	179.128	22.6581
MCA_RS05520	165.591	125.124	169.679	153.464	24.6289
MCA_RS03640	165.27	159.765	173.07	166.035	6.68565
MCA_RS08605	165.06	169.543	188.578	174.394	12.4867
MCA_RS04995	165.041	164.056	154.568	161.222	5.78352
MCA_RS09875	164.938	178.823	175.274	173.011	7.21353
MCA_RS13290	164.85	163.629	164.607	164.362	0.646093
MCA_RS07270	164.744	157.963	177.739	166.815	10.0498
MCA_RS07680	164.528	159.217	167.813	163.853	4.33798
MCA_RS07285	164.39	172.441	206.43	181.087	22.3137
MCA_RS06120	164.246	160.947	151.236	158.81	6.76361
MCA_RS07940	164.044	166.825	140.667	157.179	14.3673
MCA_RS15020	163.883	167.75	161.893	164.508	2.97833
MCA_RS10375	163.647	159.29	169.44	164.126	5.09214
MCA_RS07065	162.907	148.284	121.728	144.306	20.8757
MCA_RS08535	162.864	154.729	154.074	157.222	4.8968
MCA_RS00995	162.649	173.679	178.957	171.762	8.32165
MCA_RS04970	162.319	161.056	170.561	164.645	5.16215
MCA_RS06755	162.311	133.284	186.304	160.633	26.5497
MCA_RS11965	162.24	155.805	163.676	160.574	4.19189
MCA_RS10295	162.164	163.502	178.627	168.098	9.14305
MCA_RS10400	162.126	151.072	150.154	154.451	6.66314
MCA_RS12050	161.737	161.273	149.14	157.383	7.14301
MCA_RS05850	161.715	149.292	185.296	165.434	18.2881
MCA_RS13225	161.647	170.997	290.31	207.651	71.737
MCA_RS08740	161.511	154.489	147.915	154.638	6.79932
MCA_RS03110	161.287	163.651	180.056	168.331	10.2225
MCA_RS08120	161.174	168.698	157.128	162.333	5.87184
MCA_RS09830	161.148	148.395	170.999	160.181	11.3329
MCA_RS03545	160.878	164.497	173.611	166.329	6.56145
MCA_RS10270	160.562	155.496	157.315	157.791	2.56643
MCA_RS11910	160.558	155.255	159.348	158.387	2.77894
MCA_RS14165	159.896	150.157	148.945	152.999	6.00327
MCA_RS01185	159.776	172.464	163.911	165.383	6.47098
MCA_RS10190	159.625	176.279	196.99	177.631	18.7188
MCA_RS00780	159.551	146.875	161.07	155.832	7.79434
MCA_RS06590	159.447	156.568	175.851	163.955	10.4016
MCA_RS01195	159.29	176.78	181.288	172.453	11.6198
MCA_RS00080	159.274	153.874	139.601	150.916	10.1643
MCA_RS12105	159.017	163.133	169.068	163.739	5.05311
MCA_RS12725	158.842	151.695	154.994	155.177	3.57707
MCA_RS02495	158.746	163.649	159.807	160.734	2.57947
MCA_RS09640	158.633	168.318	168.095	165.016	5.52836
MCA_RS09945	158.606	157.545	154.093	156.748	2.36018
MCA_RS01995	158.067	178.196	169.009	168.424	10.0771
MCA_RS10660	157.952	180.731	206.358	181.68	24.2171
MCA_RS05970	157.907	140.877	136.527	145.104	11.2995
MCA_RS08640	157.896	150.244	158.649	155.596	4.6506
MCA_RS09365	157.698	106.382	138.366	134.149	25.9168
MCA_RS00655	157.437	160.09	160.192	159.24	1.56187
MCA_RS06975	157.436	161.955	152.458	157.283	4.7505
MCA_RS10155	157.433	152.648	173.075	161.052	10.6835
MCA_RS04210	157.397	154.925	163.007	158.443	4.14164
MCA_RS10045	157.223	154.509	165.151	158.961	5.52956
MCA_RS08335	157.21	168.553	163.806	163.19	5.69633
MCA_RS03355	157.139	147.844	148.582	151.188	5.16633
MCA_RS12760	156.976	144.75	139.62	147.115	8.91664
MCA_RS09635	156.909	172.425	145.378	158.237	13.5722
MCA_RS05095	156.841	153.767	200.751	170.453	26.2839
MCA_RS09585	156.811	155.939	183.103	165.284	15.4373
MCA_RS09735	156.744	152.785	149.487	153.005	3.63387
MCA_RS12285	156.698	150.482	170.765	159.315	10.3916
MCA_RS15600	156.338	157.204	157.349	156.964	0.547143
MCA_RS13965	156.206	145.327	134.055	145.196	11.0761
MCA_RS09535	156.075	150.941	159.361	155.459	4.24369
MCA_RS12835	155.669	170.271	194.66	173.533	19.6991
MCA_RS14170	155.647	148.633	135.655	146.645	10.1435
MCA_RS10395	155.592	154.568	164.121	158.094	5.24493
MCA_RS14055	155.423	167.746	201.036	174.735	23.5959
MCA_RS10685	155.366	173.152	209.072	179.197	27.3585
MCA_RS09880	155.228	149.684	127.042	143.984	14.9325
MCA_RS04385	155.171	140.433	162.278	152.627	11.1425
MCA_RS07150	155.009	156.103	152.153	154.421	2.03959
MCA_RS03060	154.756	143.801	133.16	143.905	10.7987
MCA_RS05960	154.635	145.008	154.448	151.364	5.50467
MCA_RS06125	154.603	144.685	137.929	145.739	8.38656
MCA_RS07955	154.494	171.737	212.369	179.533	29.7152
MCA_RS10080	154.469	153.751	154.805	154.342	0.538464
MCA_RS07610	154	150.946	138.482	147.809	8.22102
MCA_RS05005	153.918	155.302	161.712	156.977	4.15828
MCA_RS09905	153.798	150.172	172.66	158.877	12.0736
MCA_RS03015	153.743	150.369	157.913	154.008	3.77903
MCA_RS03705	153.364	112.005	78.6656	114.678	37.4211
MCA_RS08510	153.156	162.446	188.421	168.008	18.2787
MCA_RS01435	153.041	152.062	160.728	155.277	4.74588
MCA_RS13310	152.984	159.811	164.772	159.189	5.91868
MCA_RS00785	152.804	146.155	148.376	149.112	3.38505
MCA_RS06720	152.775	152.694	170.171	158.547	10.0672
MCA_RS13325	152.66	109.947	77.1434	113.25	37.8665
MCA_RS00115	152.327	148.448	147.395	149.39	2.59696
MCA_RS10205	152.292	153.974	164.386	156.884	6.5511
MCA_RS02580	152.134	159.309	188.865	166.769	19.4689
MCA_RS00635	152.009	146.178	162.705	153.631	8.38189
MCA_RS06940	151.951	154.009	168.063	158.007	8.76864
MCA_RS15150	151.893	164.297	185.192	167.127	16.8286
MCA_RS08575	151.747	156.435	157.527	155.236	3.0704
MCA_RS14550	151.725	143.099	143.937	146.254	4.75692
MCA_RS14070	151.296	144.527	161.08	152.301	8.32203
MCA_RS14520	151.113	136.244	141.066	142.808	7.5858
MCA_RS05145	151.006	146.275	145.406	147.562	3.01397
MCA_RS12055	150.98	147.368	140.796	146.381	5.16277
MCA_RS02060	150.865	159.253	164.617	158.245	6.93092
MCA_RS04975	150.705	137.418	137.216	141.78	7.73034
MCA_RS15000	150.681	162.455	170.749	161.295	10.084
MCA_RS07140	150.434	148.063	150.617	149.705	1.42483
MCA_RS13605	150.354	153.302	187.213	163.623	20.4827
MCA_RS08330	150.342	146.626	138.366	145.112	6.13038
MCA_RS11925	150.278	149.019	162.78	154.026	7.60762
MCA_RS02585	150.046	144.661	152.312	149.006	3.93039
MCA_RS13370	149.754	153.251	154.743	152.583	2.56094
MCA_RS07475	149.712	135.638	154.053	146.468	9.6262
MCA_RS04990	149.702	151.776	148.746	150.075	1.54904
MCA_RS11430	149.669	127.192	125.056	133.973	13.6358
MCA_RS12290	149.62	163.44	257.853	190.305	58.9057
MCA_RS11295	149.543	143.198	140.275	144.339	4.73799
MCA_RS07165	149.517	156.019	163.303	156.279	6.89665
MCA_RS03070	149.43	145.359	134.976	143.255	7.45294
MCA_RS00910	149.343	133.748	168.247	150.446	17.2762
MCA_RS06860	149.294	139.78	123.315	137.463	13.1439
MCA_RS07310	149.016	157.064	156.828	154.303	4.58
MCA_RS03960	148.947	140.045	163.082	150.691	11.6173
MCA_RS12750	148.878	144.374	137.108	143.453	5.93906
MCA_RS04085	148.744	172.09	205.491	175.442	28.5216
MCA_RS12685	148.738	144.639	146.768	146.715	2.05021
MCA_RS03120	148.644	156.265	166.091	157	8.74669
MCA_RS12865	148.293	137.869	130.008	138.723	9.17225
MCA_RS08515	148.28	137.439	166.663	150.794	14.7733
MCA_RS07640	148.237	138.251	135.54	140.676	6.68711
MCA_RS04095	148.228	144.703	146.092	146.341	1.7756
MCA_RS11335	148.176	137.482	127.821	137.827	10.1818
MCA_RS14115	148.176	137.748	150.035	145.32	6.62301
MCA_RS15165	147.878	144.099	146.683	146.22	1.93127
MCA_RS02545	147.841	154.283	182.105	161.41	18.2098
MCA_RS03785	147.817	165.74	190.337	167.965	21.347
MCA_RS01345	147.43	138.943	130.842	139.072	8.2951
MCA_RS02985	147.405	155.842	162.221	155.156	7.432
MCA_RS09900	147.307	145.202	153.394	148.635	4.25415
MCA_RS14140	147.236	141.404	139.512	142.717	4.02584
MCA_RS05940	146.997	119.592	223.876	163.488	54.0626
MCA_RS07945	146.918	135.76	124.492	135.724	11.213
MCA_RS04660	146.714	145.526	159.285	150.508	7.62434
MCA_RS02285	146.658	160.456	181.638	162.918	17.6195
MCA_RS01880	146.599	144.039	155.397	148.678	5.95752
MCA_RS01885	146.525	151.869	157.094	151.83	5.28471
MCA_RS06280	146.472	141.52	145.551	144.514	2.63347
MCA_RS10370	146.433	145.799	149.641	147.291	2.05956
MCA_RS08755	146.203	145.434	150.479	147.372	2.7182
MCA_RS06440	146.2	156.218	171.687	158.035	12.8405
MCA_RS04635	146.19	132.978	146.583	141.917	7.74355
MCA_RS02995	146.032	151.841	136.805	144.893	7.58225
MCA_RS00640	145.948	157.498	171.958	158.468	13.0322
MCA_RS10145	145.905	140.011	162.172	149.363	11.478
MCA_RS06450	145.826	146.516	154.839	149.06	5.01639
MCA_RS08180	145.685	143.572	154.683	147.98	5.90046
MCA_RS02675	145.632	154.101	165.692	155.142	10.0704
MCA_RS02075	145.521	151.096	150.627	149.081	3.09222
MCA_RS00275	145.333	157.848	162.688	155.29	8.95548
MCA_RS13415	145.297	151.08	154.851	150.409	4.81228
MCA_RS08585	145.172	145.643	143.854	144.89	0.927788
MCA_RS14815	145.148	139.893	138.19	141.077	3.62684
MCA_RS12205	145.109	151.358	153.38	149.949	4.31169
MCA_RS01905	144.569	153.54	146.763	148.291	4.67644
MCA_RS07605	144.459	143.42	133.267	140.382	6.1838
MCA_RS08235	144.358	145.83	151.06	147.083	3.52194
MCA_RS01800	143.698	141.825	118.982	134.835	13.7609
MCA_RS13580	143.618	140.045	181.297	154.987	22.8555
MCA_RS12045	143.536	139.463	132.814	138.604	5.4124
MCA_RS03275	143.464	145.382	149.113	145.986	2.87273
MCA_RS13640	143.124	135.733	145.339	141.399	5.03021
MCA_RS02080	143.011	145.081	148.346	145.479	2.68993
MCA_RS00200	142.93	127.029	140.763	136.907	8.6233
MCA_RS12360	142.876	136.514	131.234	136.875	5.82923
MCA_RS12580	142.853	124.484	117.979	128.439	12.8999
MCA_RS00740	142.79	146.263	157.93	148.994	7.93099
MCA_RS15110	142.549	138.125	140.56	140.411	2.21569
MCA_RS12465	142.464	145.384	136.332	141.393	4.61961
MCA_RS00205	141.85	136.432	143.336	140.539	3.63398
MCA_RS06435	141.666	150.79	168.781	153.746	13.7967
MCA_RS00665	141.631	149.016	146.748	145.798	3.78296
MCA_RS04140	141.572	129.324	150.835	140.577	10.7901
MCA_RS11970	141.457	140.363	144.242	142.02	1.99974
MCA_RS14730	141.109	143.727	147.562	144.133	3.24556
MCA_RS07365	141.048	134.428	137.552	137.676	3.31174
MCA_RS06055	140.844	180.362	227.915	183.04	43.5975
MCA_RS12605	140.842	136.346	138.11	138.433	2.26503
MCA_RS15685	140.669	136.561	139.17	138.8	2.07892
MCA_RS14635	140.563	127.504	126.587	131.551	7.81802
MCA_RS12595	140.505	141.598	147.918	143.341	4.00199
MCA_RS12335	140.504	138.583	145.327	141.472	3.47439
MCA_RS07740	140.421	135.712	132.481	136.205	3.99302
MCA_RS08040	140.377	148.416	156.849	148.547	8.23638
MCA_RS01455	140.119	136.548	133.728	136.798	3.20267
MCA_RS06325	139.97	130.592	133.713	134.758	4.7755
MCA_RS15140	139.912	151.994	173.235	155.047	16.8699
MCA_RS14990	139.816	132.053	132.858	134.909	4.26889
MCA_RS01605	139.76	132.263	167.057	146.36	18.3119
MCA_RS00940	139.635	129.245	144.552	137.811	7.81451
MCA_RS08785	139.504	119.803	125.231	128.179	10.1758
MCA_RS13395	139.441	129.489	147.012	138.648	8.78819
MCA_RS14155	139.369	133.544	120.012	130.975	9.93112
MCA_RS00540	139.342	129.316	117.377	128.678	10.9961
MCA_RS10040	139.077	144.365	133.69	139.044	5.33753
MCA_RS05135	139.012	137.317	131.763	136.031	3.79184
MCA_RS09985	138.869	136.019	151.267	142.052	8.10696
MCA_RS11135	138.833	124.326	141.464	134.874	9.22961
MCA_RS07145	138.754	139.127	147.928	141.936	5.19207
MCA_RS02340	138.684	124.243	128.441	130.456	7.42839
MCA_RS00110	138.547	136.389	151.178	142.038	7.9883
MCA_RS05065	138.526	126.083	134.429	133.013	6.34113
MCA_RS03265	138.512	125.705	110.591	124.936	13.9763
MCA_RS08980	138.436	144.031	149.025	143.831	5.29734
MCA_RS07250	138.046	131.182	131.19	133.472	3.9606
MCA_RS06625	137.835	125.904	134.545	132.762	6.16228
MCA_RS08910	137.696	128.709	128.787	131.731	5.16628
MCA_RS00895	137.625	136.045	132.511	135.394	2.61831
MCA_RS13895	137.375	153.201	153.108	147.895	9.11073
MCA_RS07275	137.334	146.806	155.864	146.668	9.26567
MCA_RS11340	137.334	123.629	117.684	126.216	10.077
MCA_RS08405	137.299	120.133	169.674	142.369	25.1569
MCA_RS12825	137.218	135.573	138.261	137.018	1.35513
MCA_RS00760	137.134	121.58	116.556	125.09	10.7289
MCA_RS13540	137.131	135.891	198.264	157.095	35.6586
MCA_RS00545	137.078	125.072	92.6358	118.262	22.9903
MCA_RS10000	136.778	133.472	131.031	133.76	2.88415
MCA_RS15325	136.565	127.62	164.894	143.026	19.4592
MCA_RS05100	136.426	135.293	149.615	140.445	7.96211
MCA_RS07595	136.292	142.135	131.66	136.696	5.24911
MCA_RS06340	136.101	131.999	145.961	138.02	7.17612
MCA_RS08790	136.004	137.427	170.452	147.961	19.4909
MCA_RS06935	135.952	122.925	116.646	125.174	9.84734
MCA_RS11265	135.874	145.955	132.837	138.222	6.8672
MCA_RS11870	135.836	133.88	125.69	131.802	5.38255
MCA_RS10550	135.689	130.077	131.478	132.415	2.92078
MCA_RS06765	135.669	143.555	152.161	143.795	8.24856
MCA_RS06815	135.607	125.511	130.605	130.575	5.04812
MCA_RS11240	135.583	124.068	112.407	124.019	11.5881
MCA_RS05140	135.506	132.403	132.196	133.368	1.85457
MCA_RS03925	135.481	151.63	161.119	149.41	12.9624
MCA_RS05265	135.402	137.783	149.406	140.864	7.49325
MCA_RS02085	135.364	144.748	144.364	141.492	5.31067
MCA_RS09145	135.249	127.35	122.753	128.451	6.32008
MCA_RS14640	135.084	133.28	134.386	134.25	0.909352
MCA_RS11260	135.06	135.542	121.232	130.611	8.12605
MCA_RS03025	135.03	147.795	155.035	145.953	10.1287
MCA_RS10280	134.945	128.904	132.475	132.108	3.03689
MCA_RS09250	134.876	124.225	128.531	129.211	5.35799
MCA_RS11090	134.836	149.011	108.894	130.914	20.3441
MCA_RS00875	134.706	117.772	131.93	128.136	9.08222
MCA_RS05550	134.54	131.334	116.064	127.312	9.87258
MCA_RS01535	134.419	132.124	164.902	143.815	18.2977
MCA_RS11435	134.357	127.491	131.649	131.166	3.4583
MCA_RS05455	134.192	157.92	220.402	170.838	44.533
MCA_RS03535	134.175	132.175	148.466	138.272	8.88468
MCA_RS03555	134.15	137.69	127.327	133.056	5.26717
MCA_RS10455	133.878	135.69	135.984	135.184	1.14031
MCA_RS06315	133.855	122.462	112.571	122.962	10.6506
MCA_RS07560	133.798	139.718	157.41	143.642	12.2851
MCA_RS13930	133.734	129.381	123.788	128.968	4.98576
MCA_RS01975	133.553	134.748	123.52	130.607	6.16624
MCA_RS07395	133.382	134.746	134.243	134.124	0.69011
MCA_RS04675	133.346	119.811	117.056	123.404	8.71914
MCA_RS11255	133.314	141.528	132.281	135.707	5.06702
MCA_RS14590	133.306	119.003	122.341	124.884	7.48278
MCA_RS13585	133.251	127.005	154.756	138.337	14.5578
MCA_RS04375	133.251	129.477	164.154	142.294	19.0254
MCA_RS05480	133.189	131.561	142.816	135.855	6.08302
MCA_RS00085	133.131	131.878	122.009	129.006	6.09185
MCA_RS01460	132.895	131.738	146.919	137.184	8.45061
MCA_RS04005	132.852	120.177	126.551	126.527	6.33729
MCA_RS00265	132.372	123.633	107.95	121.318	12.3745
MCA_RS12265	132.207	133.774	189.382	151.788	32.5672
MCA_RS04465	132.12	129.934	134.579	132.211	2.32389
MCA_RS09525	132.002	122.242	139.08	131.108	8.45454
MCA_RS06075	131.929	128.094	136.629	132.217	4.2747
MCA_RS03685	131.912	118.78	119.113	123.268	7.4876
MCA_RS04215	131.807	133.613	122.189	129.203	6.14153
MCA_RS07210	131.719	122.894	133.853	129.488	5.80974
MCA_RS11305	131.633	111.067	142.24	128.314	15.8496
MCA_RS03390	131.63	123.38	114.425	123.145	8.60475
MCA_RS05270	131.585	122.784	123.71	126.026	4.83622
MCA_RS09135	131.426	126.857	124.615	127.633	3.47131
MCA_RS02920	131.36	127.035	99.319	119.238	17.3855
MCA_RS03205	131.294	127.923	149.47	136.229	11.5902
MCA_RS10030	131.27	139.472	131.694	134.145	4.61776
MCA_RS09940	131.25	132.408	141.938	135.199	5.86534
MCA_RS11930	131.131	132.778	136.971	133.627	3.01126
MCA_RS11035	131.1	129.287	131.838	130.742	1.31236
MCA_RS06080	130.907	109.345	111.583	117.278	11.8561
MCA_RS04090	130.647	126.583	138.342	131.857	5.97218
MCA_RS06265	130.526	139.935	131.258	133.906	5.23359
MCA_RS11905	130.507	129.285	151.811	137.201	12.6674
MCA_RS12620	130.439	138.921	134.54	134.634	4.24147
MCA_RS02805	130.251	124.118	120.126	124.832	5.10042
MCA_RS02065	130.249	136.72	134.649	133.872	3.30434
MCA_RS09360	130.245	80.0058	111.092	107.114	25.3546
MCA_RS00430	130.048	121.219	140.849	130.705	9.83145
MCA_RS10060	130.04	127.495	133.74	130.425	3.14016
MCA_RS14595	130.018	115.948	135.321	127.096	10.0114
MCA_RS12035	129.869	140.001	153.152	141.007	11.6738
MCA_RS02295	129.743	123.204	139.3	130.749	8.09512
MCA_RS11865	129.743	118.383	107.935	118.687	10.9069
MCA_RS07645	129.543	119.507	104.826	117.959	12.431
MCA_RS06505	129.541	117.816	112.427	119.928	8.7498
MCA_RS13140	129.45	115.563	92.1123	112.375	18.8718
MCA_RS06290	129.444	137.422	152.811	139.892	11.8779
MCA_RS15785	129.347	119.886	132.017	127.084	6.37422
MCA_RS07355	129.184	119.549	114.396	121.043	7.5062
MCA_RS04240	129.127	132.308	119.629	127.021	6.59651
MCA_RS02450	129.106	123.781	137.267	130.051	6.7925
MCA_RS14560	129.076	137.016	155.048	140.38	13.3088
MCA_RS13400	129.074	120.014	116.681	121.923	6.41303
MCA_RS06895	128.985	133.692	161.347	141.341	17.4843
MCA_RS01440	128.926	121.333	121.772	124.01	4.26265
MCA_RS08875	128.892	126.629	123.007	126.176	2.96837
MCA_RS10140	128.81	121.253	133.469	127.844	6.16488
MCA_RS12275	128.785	124.566	177.42	143.59	29.3732
MCA_RS07305	128.679	122.052	121.245	123.992	4.07918
MCA_RS13850	128.574	144.338	161.89	144.934	16.666
MCA_RS07685	128.502	136.173	131.725	132.133	3.85198
MCA_RS12100	128.259	129.997	132.275	130.177	2.0142
MCA_RS06510	128.23	137.936	164.507	143.558	18.7806
MCA_RS08865	128.159	127.782	115.939	123.96	6.94929
MCA_RS06540	128.15	128.228	146.201	134.193	10.3989
MCA_RS03565	128.122	121.233	145.768	131.708	12.6544
MCA_RS09395	128.058	122.46	131.55	127.356	4.58537
MCA_RS03385	127.735	127.372	136.734	130.614	5.30385
MCA_RS12355	127.713	126.182	125.566	126.487	1.10537
MCA_RS08645	127.641	142.099	147.947	139.229	10.4531
MCA_RS14620	127.636	115.016	114.772	119.141	7.35801
MCA_RS05080	127.633	117.636	100.814	115.361	13.5534
MCA_RS02915	127.454	125.413	113.715	122.194	7.41375
MCA_RS10120	127.219	139.104	154.367	140.23	13.6089
MCA_RS12145	127.194	129.707	142.906	133.269	8.4402
MCA_RS14100	127.074	125.659	145.781	132.838	11.231
MCA_RS07385	126.967	116.117	119.872	120.985	5.50969
MCA_RS04370	126.464	117.579	135.34	126.461	8.8806
MCA_RS07720	126.295	131.719	146.763	134.926	10.6041
MCA_RS00325	126.183	142.755	138.09	135.676	8.54552
MCA_RS07370	126.156	121.098	110.826	119.36	7.81145
MCA_RS15615	126.141	124.81	146.079	132.343	11.9138
MCA_RS06875	126.136	123.096	130.27	126.501	3.60077
MCA_RS03020	126.063	123.072	146.511	131.882	12.7571
MCA_RS10315	125.991	131.918	132.122	130.01	3.48254
MCA_RS10020	125.677	124.836	111.803	120.772	7.77873
MCA_RS02465	125.55	114.524	151.032	130.368	18.7249
MCA_RS12625	125.418	129.705	119.639	124.921	5.05133
MCA_RS12365	125.382	130.742	130.696	128.94	3.08117
MCA_RS14795	125.333	125.873	107.722	119.642	10.3274
MCA_RS12780	125.283	132.982	151.598	136.621	13.5294
MCA_RS04300	125.274	126.52	125.231	125.675	0.732165
MCA_RS07055	125.173	119.079	117.822	120.691	3.9317
MCA_RS09885	125.115	137.033	166.556	142.902	21.3345
MCA_RS12270	125.086	115.044	147.543	129.224	16.6402
MCA_RS08090	125.08	127.182	133.321	128.528	4.28215
MCA_RS10260	125.08	121.682	104.136	116.966	11.2402
MCA_RS09210	125.057	114.715	118.282	119.351	5.25317
MCA_RS11920	125.014	132.711	151.62	136.448	13.6907
MCA_RS10830	124.843	123.457	131.808	126.703	4.47525
MCA_RS08275	124.805	120.716	123.146	122.889	2.05631
MCA_RS00570	124.654	122.018	121.591	122.755	1.65858
MCA_RS06470	124.489	111.963	109.141	115.198	8.16921
MCA_RS03495	124.187	126.194	137.278	129.22	7.05027
MCA_RS06480	123.948	131.034	134.171	129.718	5.23692
MCA_RS06040	123.772	131.61	129.987	128.456	4.13736
MCA_RS08770	123.749	119.792	130.852	124.798	5.60399
MCA_RS08495	123.614	119.787	115.588	119.663	4.0144
MCA_RS07090	123.524	122.748	121.17	122.481	1.19933
MCA_RS02925	123.519	124.723	94.1462	114.129	17.3165
MCA_RS08165	123.509	117.638	110.563	117.237	6.48212
MCA_RS03935	123.427	119.367	119.045	120.613	2.44235
MCA_RS15205	123.385	120.383	112.969	118.913	5.36131
MCA_RS10330	123.242	131.89	137.969	131.034	7.40085
MCA_RS12830	123.127	121.671	128.911	124.57	3.82952
MCA_RS10380	122.757	114.359	112.042	116.386	5.63763
MCA_RS07060	122.62	113.226	103.725	113.19	9.4475
MCA_RS06165	122.546	117.864	120.412	120.274	2.34453
MCA_RS08820	122.395	128.526	135.507	128.809	6.56024
MCA_RS11675	122.24	123.406	131.999	125.882	5.32976
MCA_RS14045	122.004	113.25	100.161	111.805	10.993
MCA_RS06140	122.002	118.026	119.454	119.827	2.01407
MCA_RS05285	121.829	119.079	122.056	120.988	1.65699
MCA_RS12585	121.753	113.668	102.359	112.593	9.74167
MCA_RS07525	121.718	115.93	107.665	115.104	7.06273
MCA_RS05965	121.579	116.984	115.335	117.966	3.23566
MCA_RS06865	121.389	119.401	121.405	120.732	1.15233
MCA_RS00385	121.377	113.86	99.8622	111.7	10.9188
MCA_RS11480	121.299	124.274	148.311	131.295	14.8116
MCA_RS13305	121.285	126.487	104.013	117.262	11.7647
MCA_RS14005	121.284	129.203	134.254	128.247	6.53777
MCA_RS13270	121.283	108.785	116.946	115.671	6.34545
MCA_RS03715	121.218	107.413	117.807	115.48	7.19081
MCA_RS02000	120.952	122.079	109.573	117.535	6.91843
MCA_RS08350	120.927	125.25	133.696	126.624	6.4944
MCA_RS05555	120.84	124.142	118.221	121.068	2.96714
MCA_RS02770	120.601	130.634	119.757	123.664	6.05081
MCA_RS13530	120.487	119.469	149.068	129.675	16.8029
MCA_RS12730	120.389	110.417	105.109	111.972	7.75752
MCA_RS06145	120.368	110.814	110.578	113.92	5.5859
MCA_RS13420	120.323	125.669	121.866	122.62	2.75144
MCA_RS08550	120.204	131.453	156.093	135.917	18.3563
MCA_RS12770	120.203	111.893	103.228	111.775	8.48772
MCA_RS00520	120.2	115.853	113.346	116.466	3.46766
MCA_RS14875	120.132	119.563	120.512	120.069	0.477951
MCA_RS07660	120.117	118.175	122.48	120.257	2.15603
MCA_RS02910	120.031	128.667	124.078	124.259	4.32084
MCA_RS15115	119.831	127.933	154.604	134.123	18.1941
MCA_RS05160	119.709	133.99	131.238	128.312	7.57698
MCA_RS09630	119.624	118.624	117.221	118.49	1.2068
MCA_RS08065	119.581	121.293	145.141	128.672	14.2884
MCA_RS07830	119.413	117.131	112.807	116.45	3.35506
MCA_RS05465	119.364	121.717	116.332	119.138	2.69931
MCA_RS07205	119.333	111.246	109.727	113.435	5.16376
MCA_RS14900	119.256	115.651	135.755	123.554	10.7187
MCA_RS07835	119.034	112.439	96.1743	109.216	11.7658
MCA_RS07375	119.013	108.738	101.883	109.878	8.62174
MCA_RS10055	118.99	110.845	107.981	112.605	5.71177
MCA_RS07845	118.847	128.213	117.152	121.404	5.95747
MCA_RS08095	118.827	122.749	130.566	124.047	5.97632
MCA_RS07825	118.613	114.694	95.0505	109.452	12.6253
MCA_RS12520	118.551	127.43	184.537	143.506	35.81
MCA_RS07050	118.427	114.947	110.227	114.534	4.11545
MCA_RS14020	118.319	115.727	110.384	114.81	4.04593
MCA_RS09565	118.247	110.081	124.115	117.481	7.04807
MCA_RS01595	118.21	110.45	114.653	114.438	3.88482
MCA_RS14015	118.015	120.005	118.142	118.721	1.11436
MCA_RS03635	117.93	119.178	124.728	120.612	3.61914
MCA_RS02645	117.639	107.004	110.709	111.784	5.39813
MCA_RS06545	117.414	130.871	150.264	132.85	16.514
MCA_RS10390	117.021	112.373	109.16	112.851	3.95209
MCA_RS03210	116.981	115.659	125.382	119.341	5.27369
MCA_RS03550	116.881	105.891	90.0925	104.288	13.466
MCA_RS00715	116.876	119.543	119.862	118.76	1.64004
MCA_RS00580	116.767	108.734	108.394	111.299	4.73912
MCA_RS14050	116.565	109.659	101.06	109.095	7.76823
MCA_RS11850	116.526	124.729	117.415	119.557	4.50132
MCA_RS01740	116.522	118.2	138.195	124.306	12.0576
MCA_RS00090	116.406	114.714	96.4623	109.194	11.0584
MCA_RS13210	116.402	106.446	113.513	112.12	5.12195
MCA_RS04680	116.291	114.204	128.756	119.75	7.86875
MCA_RS10285	116.216	98.7323	86.6378	100.529	14.871
MCA_RS03135	116.106	126.331	119.473	120.637	5.21081
MCA_RS11945	116.074	118.073	151.738	128.629	20.0384
MCA_RS06050	115.867	96.2498	106.472	106.196	9.81151
MCA_RS02185	115.735	108.832	96.2179	106.928	9.89676
MCA_RS06810	115.723	106.669	96.2706	106.221	9.73403
MCA_RS14200	115.681	92.1788	115.338	107.733	13.471
MCA_RS15230	115.676	106.754	114.383	112.271	4.82129
MCA_RS01890	115.654	123.215	130.362	123.077	7.35482
MCA_RS09765	115.526	123.353	126.446	121.775	5.62873
MCA_RS08625	115.48	109.585	110.188	111.751	3.24348
MCA_RS05530	115.376	110.526	139.983	121.962	15.7946
MCA_RS03655	115.316	108.997	108.109	110.807	3.92999
MCA_RS07265	115.308	118.741	124.255	119.434	4.5136
MCA_RS10250	115.099	119.222	119.949	118.09	2.61603
MCA_RS04620	114.941	116.715	157.555	129.737	24.1073
MCA_RS00670	114.829	115	111.251	113.693	2.11657
MCA_RS02305	114.805	126.75	153.965	131.84	20.0703
MCA_RS07510	114.73	112.36	106.927	111.339	4.00073
MCA_RS05290	114.382	105.335	114.404	111.373	5.22971
MCA_RS05445	114.327	118.983	141.598	124.969	14.5878
MCA_RS09380	114.321	111.048	122.19	115.853	5.72687
MCA_RS04795	114.264	100.989	96.049	103.768	9.42021
MCA_RS05515	114.226	108.244	123.435	115.302	7.65215
MCA_RS00795	113.913	109.753	102.89	108.852	5.5665
MCA_RS13955	113.798	111.752	109.171	111.574	2.31851
MCA_RS01555	113.65	110.729	120.325	114.902	4.91895
MCA_RS00735	113.644	111.106	116.843	113.864	2.8753
MCA_RS12460	113.636	110.707	103.721	109.355	5.09426
MCA_RS11935	113.634	106.414	109.357	109.802	3.63048
MCA_RS13215	113.564	102.585	104.755	106.968	5.81417
MCA_RS07655	113.499	119.143	136.813	123.152	12.1628
MCA_RS05855	113.329	97.8921	130.693	113.971	16.4098
MCA_RS15105	113.251	129.267	130.086	124.201	9.49182
MCA_RS07980	113.205	110.969	127.779	117.318	9.12882
MCA_RS04175	113.136	106.062	107.75	108.983	3.69479
MCA_RS02500	112.864	107.162	97.3438	105.79	7.85065
MCA_RS12575	112.86	103.075	115.093	110.343	6.39202
MCA_RS13525	112.86	113.484	116.771	114.372	2.10152
MCA_RS01685	112.763	114.035	127.608	118.135	8.2283
MCA_RS09740	112.756	107.766	113.763	111.428	3.21127
MCA_RS10050	112.722	110.083	104.786	109.197	4.04171
MCA_RS12075	112.68	98.9626	105.862	105.835	6.85874
MCA_RS08215	112.579	114.763	115.555	114.299	1.54109
MCA_RS08420	112.573	110.356	114.608	112.512	2.1264
MCA_RS11250	112.535	117.326	112.926	114.262	2.6604
MCA_RS07520	112.532	113.026	117.781	114.447	2.89838
MCA_RS13520	112.507	106.447	123.392	114.116	8.58601
MCA_RS07950	112.478	111.695	107.629	110.6	2.60313
MCA_RS02045	112.409	106.659	98.3338	105.801	7.07694
MCA_RS13840	112.347	107.086	121.131	113.521	7.09566
MCA_RS02525	112.199	111.081	111.077	111.452	0.646896
MCA_RS08345	112.025	110.369	112.942	111.779	1.30414
MCA_RS12510	111.991	113.969	127.387	117.783	8.37651
MCA_RS02015	111.796	121.957	135.437	123.064	11.8592
MCA_RS08230	111.644	111.217	120.564	114.475	5.27761
MCA_RS01790	111.519	121.049	105.966	112.844	7.62846
MCA_RS04070	111.489	119.938	114.531	115.319	4.27914
MCA_RS09550	111.463	112.831	127.217	117.17	8.7274
MCA_RS08450	111.234	100.893	96.0265	102.718	7.76617
MCA_RS03185	111.079	118.535	128.073	119.229	8.51812
MCA_RS00020	111.056	131.322	133.798	125.392	12.4769
MCA_RS00100	110.759	117	110.384	112.714	3.71596
MCA_RS11235	110.695	107.88	97.6069	105.394	6.88939
MCA_RS09330	110.668	99.9127	94.7307	101.77	8.12933
MCA_RS14430	110.62	119.75	141.845	124.072	16.0551
MCA_RS09840	110.439	99.8841	103.046	104.457	5.41683
MCA_RS01340	110.426	96.79	88.6426	98.6197	11.0066
MCA_RS00400	110.339	106.329	111.798	109.489	2.83214
MCA_RS05570	110.068	100.121	78.4706	96.2197	16.1558
MCA_RS13150	109.986	98.9626	85.7211	98.2232	12.1493
MCA_RS09720	109.751	104.553	100.266	104.857	4.74971
MCA_RS14195	109.593	95.8752	137.468	114.312	21.194
MCA_RS11245	109.575	105.789	91.6978	102.354	9.42073
MCA_RS04955	109.182	113.806	124.994	115.994	8.12964
MCA_RS05540	109.182	101.898	117.572	109.551	7.84384
MCA_RS02700	109.136	114.333	142.47	121.98	17.9344
MCA_RS03750	109.035	121.055	147.373	125.821	19.6083
MCA_RS14860	109.008	116.216	116.891	114.039	4.36965
MCA_RS11660	108.968	109.679	116.025	111.558	3.88535
MCA_RS12800	108.963	111.076	104.896	108.312	3.14123
MCA_RS01270	108.879	114.069	99.2106	107.386	7.54107
MCA_RS03665	108.695	111.032	121.214	113.647	6.65674
MCA_RS05420	108.507	94.7219	74.7499	92.6597	16.9729
MCA_RS01550	108.23	102.533	118.907	109.89	8.31229
MCA_RS00745	108.193	102.792	110.471	107.152	3.94375
MCA_RS08580	108.169	117.243	122.599	116.004	7.29395
MCA_RS02860	107.997	107.76	102.869	106.209	2.89436
MCA_RS00770	107.973	105.258	97.1989	103.477	5.60345
MCA_RS08520	107.954	104.034	142.748	118.245	21.3101
MCA_RS09710	107.925	124.128	122.549	118.201	8.93381
MCA_RS11845	107.893	110.459	99.0228	105.791	6.00052
MCA_RS08815	107.879	106.279	105.346	106.501	1.28126
MCA_RS06410	107.858	98.9701	89.5973	98.8085	9.13142
MCA_RS15200	107.839	98.3429	96.2901	100.824	6.16104
MCA_RS15815	107.697	92.3182	96.4206	98.8119	7.96334
MCA_RS04825	107.663	106.282	93.8812	102.609	7.58969
MCA_RS12590	107.493	102.556	96.4282	102.159	5.54316
MCA_RS03080	107.395	105.175	97.1554	103.242	5.3867
MCA_RS14820	107.311	107.103	97.5767	103.997	5.56091
MCA_RS08435	107.294	96.2603	83.5541	95.7029	11.8799
MCA_RS03760	107.233	112.632	111.42	110.428	2.83313
MCA_RS07200	107.022	101.154	100.793	102.989	3.49669
MCA_RS01200	106.933	107.056	100.547	104.845	3.72294
MCA_RS06350	106.868	97.3262	96.0016	100.065	5.92851
MCA_RS14585	106.822	91.032	91.5403	96.4646	8.973
MCA_RS04985	106.626	96.2587	105.074	102.653	5.59161
MCA_RS12505	106.558	102.773	117.595	108.975	7.70098
MCA_RS15235	106.407	106.317	125.689	112.804	11.1582
MCA_RS07735	106.278	107.164	117.762	110.401	6.39006
MCA_RS11475	106.224	108.728	150.366	121.772	24.794
MCA_RS08320	106.119	101.533	98.5587	102.07	3.80849
MCA_RS07530	105.978	103.291	105.309	104.859	1.39906
MCA_RS03720	105.96	98.5424	112.197	105.567	6.83586
MCA_RS03125	105.865	101.384	109.302	105.517	3.97062
MCA_RS09515	105.375	101.845	117.285	108.168	8.09022
MCA_RS15100	105.375	101.73	103.875	103.66	1.83217
MCA_RS15135	105.362	104.68	119.684	109.908	8.47301
MCA_RS10310	105.343	94.0922	94.3723	97.9358	6.41632
MCA_RS05525	105.21	105.951	125.909	112.357	11.7427
MCA_RS02415	105.172	96.7077	92.3458	98.075	6.52131
MCA_RS02890	105.154	105.328	115.908	108.797	6.15927
MCA_RS03295	105.146	101.202	105.239	103.862	2.3047
MCA_RS01655	105.078	109.993	142.355	119.142	20.2529
MCA_RS12370	104.996	101.206	106.446	104.216	2.70614
MCA_RS00555	104.992	113.194	114.351	110.846	5.10249
MCA_RS12555	104.933	105.095	117.565	109.198	7.24654
MCA_RS08310	104.912	95.4826	98.2764	99.5569	4.84316
MCA_RS10135	104.84	105.782	110.413	107.012	2.98312
MCA_RS08825	104.817	101.722	107.073	104.537	2.6867
MCA_RS01805	104.702	101.3	88.3436	98.1153	8.63183
MCA_RS05935	104.68	102.843	92.3419	99.9552	6.657
MCA_RS06230	104.526	97.3982	135.068	112.331	20.0109
MCA_RS04670	104.372	105.049	115.796	108.406	6.40885
MCA_RS10350	104.331	93.2042	77.2891	91.6082	13.5915
MCA_RS13485	104.287	101.597	100.502	102.129	1.94772
MCA_RS07035	104.279	105.312	116.436	108.676	6.74062
MCA_RS11220	104.216	103.513	102.767	103.499	0.724352
MCA_RS09930	103.941	106.686	142.06	117.562	21.2599
MCA_RS04180	103.926	109.564	159.498	124.329	30.5874
MCA_RS09325	103.86	97.9227	93.5673	98.4501	5.16668
MCA_RS01580	103.802	101.57	117.761	107.711	8.77498
MCA_RS02515	103.504	108.238	106.12	105.954	2.37145
MCA_RS09400	103.45	102.835	113.968	106.751	6.25795
MCA_RS01755	103.396	104.624	116.966	108.329	7.5056
MCA_RS07300	103.3	95.4746	104.475	101.084	4.89284
MCA_RS03645	103.269	98.823	98.9397	100.344	2.53411
MCA_RS14555	103.207	99.7276	105.193	102.709	2.7666
MCA_RS10435	103.2	101.018	125.807	110.008	13.7254
MCA_RS00660	103.13	96.743	94.7976	98.2234	4.35881
MCA_RS07715	103.098	97.1287	102.676	100.968	3.33128
MCA_RS02745	102.74	94.9234	98.5888	98.7507	3.91076
MCA_RS13480	102.655	98.1761	94.7169	98.516	3.97995
MCA_RS01690	102.388	102.17	104.507	103.022	1.29135
MCA_RS02680	102.27	101.529	109.795	104.531	4.57321
MCA_RS04380	101.949	91.8183	102.413	98.7268	5.98742
MCA_RS05785	101.776	90.0781	87.9105	93.2548	7.45851
MCA_RS09185	101.773	84.4973	78.6882	88.3197	12.0079
MCA_RS13945	101.691	104.827	100.122	102.214	2.39568
MCA_RS00550	101.649	99.0235	88.888	96.5202	6.73883
MCA_RS09670	101.557	98.6531	104.989	101.733	3.17167
MCA_RS12470	101.49	101.299	93.176	98.655	4.74589
MCA_RS10425	101.362	103.272	119.607	108.08	10.0281
MCA_RS10255	101.287	99.7114	90.226	97.0749	5.98343
MCA_RS09205	101.243	92.7104	105.325	99.7597	6.43703
MCA_RS05560	101.047	119.864	118.347	113.086	10.4535
MCA_RS08485	100.989	103.474	115.951	106.805	8.01797
MCA_RS11740	100.784	118.66	146.353	121.932	22.9602
MCA_RS06400	100.689	99.3787	102.53	100.866	1.58294
MCA_RS09910	100.662	89.7769	97.588	96.0091	5.61184
MCA_RS00845	100.589	99.7114	93.2125	97.8377	4.02955
MCA_RS08325	100.561	99.6629	89.6457	96.6233	6.05948
MCA_RS03525	100.492	87.5194	87.6411	91.884	7.45456
MCA_RS07690	100.409	107.679	99.3449	102.478	4.53593
MCA_RS14505	100.366	105.814	111.541	105.907	5.58809
MCA_RS00675	100.236	101.147	94.8391	98.7406	3.40934
MCA_RS07670	99.9319	101.376	96.4852	99.2643	2.51272
MCA_RS05470	99.8827	95.3536	66.8905	87.3756	17.8846
MCA_RS01775	99.8578	98.604	90.3344	96.2654	5.17451
MCA_RS13145	99.7078	93.5059	81.3311	91.5149	9.34873
MCA_RS13750	99.6743	100.316	98.9552	99.6486	0.680963
MCA_RS07480	99.4707	91.6543	113.299	101.475	10.9606
MCA_RS08440	99.4565	93.0714	94.5446	95.6908	3.34332
MCA_RS12610	99.4207	102.122	100.448	100.664	1.36365
MCA_RS02200	99.3912	96.9741	83.3406	93.2353	8.65387
MCA_RS00585	99.1131	93.7161	83.1269	91.9854	8.13242
MCA_RS05930	99.1115	92.1443	81.4023	90.886	8.9214
MCA_RS05805	99.0633	104.416	96.4372	99.9722	4.06636
MCA_RS10665	98.8994	92.9085	90.6544	94.1541	4.2613
MCA_RS12525	98.7581	98.0789	118.098	104.978	11.3669
MCA_RS11165	98.7304	91.7112	111.758	100.733	10.1726
MCA_RS06730	98.6912	97.4566	109.421	101.856	6.58015
MCA_RS13385	98.6369	99.4302	102.004	100.024	1.75998
MCA_RS09140	98.6352	95.3015	88.5001	94.1456	5.16548
MCA_RS11815	98.6311	98.3327	98.8419	98.6019	0.255853
MCA_RS06585	98.4824	92.6333	87.292	92.8026	5.59712
MCA_RS08415	98.2935	104.243	134.682	112.406	19.5196
MCA_RS13155	98.2778	92.8	86.8886	92.6555	5.69598
MCA_RS06725	98.2383	104.846	108.104	103.729	5.02657
MCA_RS10575	98.2092	86.0248	86.3753	90.2031	6.9357
MCA_RS06820	98.1601	100.665	109.318	102.714	5.85427
MCA_RS07360	98.059	94.5514	91.9883	94.8662	3.04757
MCA_RS09845	98.0288	102.503	124.542	108.358	14.1934
MCA_RS09455	97.9342	85.8197	103.088	95.614	8.86493
MCA_RS15305	97.8742	97.117	108.144	101.045	6.15979
MCA_RS13425	97.7393	102.011	108.939	102.896	5.65213
MCA_RS10025	97.5111	119.827	129.299	115.546	16.3207
MCA_RS01730	97.4485	93.4272	109.724	100.2	8.48981
MCA_RS03770	97.3724	99.2316	90.7584	95.7875	4.4534
MCA_RS10360	97.3641	91.9956	91.4709	93.6102	3.26154
MCA_RS10385	97.2455	92.2311	87.9258	92.4675	4.66434
MCA_RS14175	97.1668	92.8083	90.5338	93.503	3.37062
MCA_RS11790	97.1479	99.9653	122.555	106.556	13.9268
MCA_RS04200	97.092	96.8627	98.4818	97.4788	0.876129
MCA_RS05280	96.9195	90.413	97.842	95.0582	4.04919
MCA_RS03345	96.8172	83.0245	92.8725	90.9047	7.10378
MCA_RS09065	96.7607	87.7013	78.1183	87.5268	9.32243
MCA_RS03630	96.7285	101.117	114.869	104.238	9.46445
MCA_RS09230	96.6571	100.093	90.4172	95.7225	4.90524
MCA_RS08500	96.563	91.6248	92.3518	93.5132	2.6661
MCA_RS04520	96.4995	99.7606	93.9537	96.7379	2.91078
MCA_RS10805	96.2874	106.695	104.426	102.469	5.47253
MCA_RS00870	96.2553	92.5717	99.0939	95.9736	3.27021
MCA_RS03790	96.2511	111.05	147.932	118.411	26.6154
MCA_RS08985	96.0805	85.7828	85.485	89.1161	6.03319
MCA_RS02355	96.0056	97.6452	87.0429	93.5646	5.70712
MCA_RS08110	96.0006	92.2859	102.953	97.0797	5.41455
MCA_RS15250	95.9892	89.6978	91.0251	92.2374	3.31627
MCA_RS02030	95.9005	99.9618	112.46	102.774	8.63081
MCA_RS01745	95.8786	94.8756	104.388	98.3806	5.22633
MCA_RS06370	95.8786	109.909	120.571	108.786	12.3844
MCA_RS02660	95.77	97.367	105.052	99.3964	4.96273
MCA_RS09035	95.6752	101.29	110.989	102.651	7.74723
MCA_RS09665	95.5112	94.9011	103.92	98.1109	5.04041
MCA_RS01650	95.256	91.2335	99.1208	95.2034	3.94391
MCA_RS07515	95.2003	97.5612	87.4893	93.4169	5.26746
MCA_RS11195	95.0321	97.4432	111.297	101.257	8.77759
MCA_RS10870	95.0104	94.738	88.2575	92.6686	3.82258
MCA_RS05790	95.0073	91.3782	98.1393	94.8416	3.38359
MCA_RS11160	94.8034	119.796	103.193	105.931	12.7192
MCA_RS04365	94.4167	89.0574	106.83	96.7681	9.11674
MCA_RS06825	94.2426	97.5731	97.5224	96.446	1.9084
MCA_RS15350	94.2366	88.4415	92.0309	91.5697	2.92495
MCA_RS04205	94.1365	94.5171	86.6069	91.7535	4.46115
MCA_RS03660	94.028	96.6016	95.5712	95.4003	1.29529
MCA_RS04770	93.9573	96.874	106.257	99.0296	6.42718
MCA_RS01895	93.8653	104.164	96.6607	98.2299	5.32545
MCA_RS07185	93.8261	86.4318	117.4	99.2194	16.1733
MCA_RS02430	93.8093	76.2455	62.9453	77.6667	15.481
MCA_RS07190	93.5207	86.7055	88.8133	89.6798	3.48925
MCA_RS06570	93.4334	84.9483	82.8848	87.0888	5.59059
MCA_RS08735	93.4172	104.151	168.937	122.168	40.8565
MCA_RS12090	93.3918	88.9483	97.6409	93.327	4.34666
MCA_RS15680	93.3682	96.3244	87.0283	92.2403	4.74958
MCA_RS15125	93.3004	84.7652	85.4977	87.8544	4.73054
MCA_RS00915	93.2666	91.9698	92.0886	92.4417	0.716878
MCA_RS14740	93.1605	78.4773	64.8188	78.8189	14.1739
MCA_RS08975	93.1556	96.4475	101.235	96.946	4.0626
MCA_RS09390	93.0742	89.5961	95.4189	92.6964	2.92973
MCA_RS08020	92.9717	72.4029	102.642	89.3388	15.4433
MCA_RS06255	92.8633	96.4329	82.433	90.5764	7.27473
MCA_RS08810	92.7918	94.7332	98.868	95.4643	3.10338
MCA_RS06135	92.6348	108.957	97.2275	99.6064	8.41707
MCA_RS13950	92.5973	94.3065	91.2775	92.7271	1.51867
MCA_RS01770	92.5189	83.3157	76.1464	83.9937	8.20728
MCA_RS11810	92.4223	97.6952	108.956	99.6912	8.44563
MCA_RS01910	92.3599	88.5554	98.0678	92.9944	4.78783
MCA_RS02225	92.2426	85.6488	82.0493	86.6469	5.16943
MCA_RS00005	92.2394	91.0382	81.7222	88.3333	5.75677
MCA_RS11100	92.2086	72.2254	75.2593	79.8978	10.7689
MCA_RS12795	91.9792	87.897	93.0987	90.9916	2.73786
MCA_RS12500	91.943	85.1583	83.8443	86.9819	4.34641
MCA_RS03085	91.9319	93.7931	105.097	96.9408	7.1248
MCA_RS08930	91.9091	101.695	106.243	99.9493	7.32494
MCA_RS06260	91.855	86.1396	76.2254	84.74	7.90824
MCA_RS00685	91.8397	94.1331	88.524	91.4989	2.82003
MCA_RS05645	91.7852	99.6072	110.216	100.536	9.25034
MCA_RS11225	91.7499	82.5023	80.1856	84.8126	6.11853
MCA_RS13660	91.7132	88.0595	105.685	95.1525	9.30233
MCA_RS09320	91.6879	92.9961	88.766	91.15	2.16574
MCA_RS02980	91.6694	88.3455	82.2478	87.4209	4.77837
MCA_RS01795	91.6522	88.6576	79.2356	86.5151	6.47963
MCA_RS12140	91.6105	103.717	121.038	105.455	14.7904
MCA_RS00980	91.5083	83.5038	82.4999	85.8373	4.93679
MCA_RS03825	91.4676	89.8583	99.3203	93.5487	5.06268
MCA_RS04790	91.3777	89.3077	107.245	95.9766	9.81299
MCA_RS07565	91.2792	110.246	130.281	110.602	19.5031
MCA_RS03300	91.2684	118.067	130.459	113.265	20.0316
MCA_RS08540	91.019	81.9304	83.4016	85.4503	4.87839
MCA_RS10530	90.8767	79.8419	75.4845	82.0677	7.93383
MCA_RS14035	90.8485	89.4579	93.478	91.2615	2.04162
MCA_RS12025	90.8029	85.8214	84.6335	87.0859	3.27333
MCA_RS07840	90.7427	93.8371	89.1744	91.2514	2.37261
MCA_RS08745	90.6358	92.4616	100.755	94.6173	5.39286
MCA_RS00750	90.6267	92.8852	84.867	89.4596	4.13454
MCA_RS06420	90.5914	85.0995	84.4648	86.7186	3.36895
MCA_RS04915	90.4092	87.6312	85.6689	87.9031	2.38182
MCA_RS01825	90.2763	84.852	86.3279	87.1521	2.8045
MCA_RS14285	90.0678	89.0804	113.84	97.6628	14.0187
MCA_RS14790	90.0096	90.0007	103.16	94.39	7.59473
MCA_RS08505	89.2647	96.8946	113.37	99.843	12.32
MCA_RS00010	89.1933	88.1445	77.6924	85.0101	6.35894
MCA_RS11370	89.1473	21.5146	535.193	215.285	279.105
MCA_RS15810	89.0424	78.0863	83.8072	83.6453	5.47984
MCA_RS00330	88.9917	86.2634	78.4405	84.5652	5.47676
MCA_RS03725	88.9913	85.1846	83.9739	86.0499	2.61824
MCA_RS06760	88.917	76.0948	104.312	89.7746	14.1281
MCA_RS00815	88.7975	80.9082	77.9009	82.5355	5.62762
MCA_RS02010	88.5906	81.0142	84.8694	84.8247	3.7884
MCA_RS11070	88.4877	101.082	96.8665	95.4788	6.41086
MCA_RS13500	88.4709	91.867	79.3556	86.5645	6.4699
MCA_RS03200	88.3857	79.2055	92.1373	86.5762	6.65309
MCA_RS07015	88.3593	81.9962	70.7867	80.3807	8.89699
MCA_RS12765	88.3557	84.6389	89.3778	87.4575	2.49387
MCA_RS09165	88.172	84.382	81.1905	84.5815	3.49502
MCA_RS09750	88.1285	89.754	98.0764	91.9863	5.33644
MCA_RS00855	87.9888	81.1251	87.1831	85.4323	3.75186
MCA_RS00310	87.8988	84.6086	79.5504	84.0193	4.20529
MCA_RS09835	87.7552	41.3184	60.7911	63.2882	23.3189
MCA_RS06240	87.7304	85.2359	74.0671	82.3445	7.27611
MCA_RS06360	87.3984	85.9956	94.7765	89.3902	4.71714
MCA_RS10460	87.3274	85.1291	82.5597	85.0054	2.38626
MCA_RS11185	87.2303	86.3185	102.159	91.9026	8.894
MCA_RS00890	87.0183	73.9745	74.2205	78.4044	7.46084
MCA_RS09290	86.9875	82.0972	75.8463	81.6437	5.58443
MCA_RS09555	86.9536	79.1813	91.3303	85.8217	6.15308
MCA_RS14840	86.9059	82.8626	76.1298	81.9661	5.4437
MCA_RS08635	86.8845	97.7842	113.795	99.4878	13.5358
MCA_RS07555	86.8771	89.0023	109.502	95.1271	12.4943
MCA_RS14080	86.7949	84.3681	81.4443	84.2024	2.67914
MCA_RS14845	86.7005	90.2111	83.7862	86.8993	3.21706
MCA_RS07020	86.6833	79.9341	76.6652	81.0942	5.10881
MCA_RS10495	86.673	97.4864	103.441	95.8669	8.50069
MCA_RS08595	86.6705	87.0352	82.7802	85.4953	2.35841
MCA_RS02655	86.618	85.3995	78.8706	83.6294	4.166
MCA_RS00885	86.4951	80.0961	82.3017	82.9643	3.25055
MCA_RS03255	86.4643	71.7265	85.1702	81.1203	8.16099
MCA_RS08805	86.3104	76.2931	79.9138	80.8391	5.07235
MCA_RS14670	86.2224	92.3937	102.214	93.61	8.06489
MCA_RS04195	86.1157	85.8831	94.6305	88.8764	4.98452
MCA_RS01145	86.1031	76.8454	61.9248	74.9578	12.1992
MCA_RS11020	86.0377	82.2199	82.0076	83.4217	2.26798
MCA_RS12615	85.8669	88.1305	80.4509	84.8161	3.94616
MCA_RS13740	85.8278	73.4447	70.475	76.5825	8.14318
MCA_RS09050	85.7623	83.0688	81.7607	83.5306	2.04038
MCA_RS13410	85.7371	85.4888	103.818	91.6814	10.5116
MCA_RS09170	85.7089	91.5559	96.1509	91.1386	5.23349
MCA_RS10335	85.661	89.1978	90.0425	88.3004	2.32451
MCA_RS01660	85.6405	80.8089	79.8875	82.1123	3.09005
MCA_RS15065	85.5568	85.9066	82.6365	84.7	1.79555
MCA_RS02350	85.4923	94.8797	91.5778	90.6499	4.76199
MCA_RS13645	85.402	85.4469	83.9749	84.9413	0.837199
MCA_RS06355	85.3318	76.0462	71.6065	77.6615	7.00377
MCA_RS04510	85.2432	85.7058	76.7979	82.5823	5.01477
MCA_RS12630	84.9527	98.5117	85.6956	89.72	7.62289
MCA_RS08220	84.9447	82.6491	84.6211	84.0716	1.24253
MCA_RS01210	84.8877	78.4845	64.8128	76.0617	10.2544
MCA_RS07000	84.8763	85.1069	84.368	84.7837	0.378047
MCA_RS05685	84.6898	79.8332	73.1737	79.2322	5.78152
MCA_RS02520	84.471	82.1089	75.8642	80.8147	4.44696
MCA_RS05585	84.4457	78.9876	75.6358	79.6897	4.44672
MCA_RS14465	84.3864	81.4115	73.2221	79.6733	5.78155
MCA_RS01125	84.3582	93.4565	89.6204	89.145	4.56774
MCA_RS12065	84.3071	90.3121	97.356	90.6584	6.53134
MCA_RS09575	84.211	82.8161	95.4076	87.4782	6.90236
MCA_RS02435	84.2057	84.7269	96.5749	88.5025	6.99576
MCA_RS04190	84.1481	84.3723	95.7964	88.1056	6.66137
MCA_RS01610	84.1385	82.2253	93.0072	86.457	5.75273
MCA_RS04880	83.9711	71.9873	78.6053	78.1879	6.00279
MCA_RS14890	83.9391	73.1578	96.6856	84.5942	11.7776
MCA_RS07885	83.9308	78.1727	100.794	87.6326	11.7563
MCA_RS01135	83.8164	99.6569	89.9181	91.1305	7.98954
MCA_RS13935	83.7735	72.1352	62.8297	72.9128	10.4935
MCA_RS06390	83.7517	81.7459	89.6044	85.034	4.08316
MCA_RS11835	83.6693	78.4879	64.3376	75.4983	10.0066
MCA_RS09265	83.5717	88.3313	109.819	93.9073	13.9838
MCA_RS02025	83.5318	81.9025	93.884	86.4394	6.49845
MCA_RS12015	83.4951	84.9238	94.363	87.594	5.90552
MCA_RS07400	83.4094	86.8488	100.803	90.3539	9.21151
MCA_RS02895	83.409	88.5718	100.751	90.9105	8.90431
MCA_RS01760	83.349	82.4168	84.653	83.4729	1.12324
MCA_RS06550	83.3099	83.7844	87.0174	84.7039	2.01755
MCA_RS01130	83.1335	89.7801	63.3215	78.745	13.7644
MCA_RS06800	83.0507	81.6201	99.0363	87.9024	9.66876
MCA_RS15130	82.9624	74.1669	65.8332	74.3208	8.56564
MCA_RS00300	82.8399	82.2619	85.0544	83.3854	1.47401
MCA_RS06580	82.6762	83.5705	86.1014	84.116	1.77657
MCA_RS07585	82.578	86.3458	82.7367	83.8868	2.13101
MCA_RS01705	82.5248	75.7516	81.9634	80.0799	3.75894
MCA_RS11145	82.5185	78.7162	74.1528	78.4625	4.18862
MCA_RS06295	82.5129	77.2382	77.3861	79.0457	3.00356
MCA_RS04905	82.4717	80.2907	94.8985	85.887	7.88004
MCA_RS05715	82.4374	73.706	77.4497	77.8644	4.38044
MCA_RS05545	82.2534	70.7817	74.9442	75.9931	5.80733
MCA_RS06415	82.1826	78.0014	70.2678	76.8173	6.04502
MCA_RS10015	82.1322	85.6918	79.6699	82.498	3.02757
MCA_RS01900	81.9774	98.678	105.227	95.2943	11.9887
MCA_RS02755	81.7523	83.0804	99.3288	88.0538	9.78696
MCA_RS06560	81.6352	79.7656	74.7858	78.7289	3.54044
MCA_RS01545	81.4859	77.488	84.5908	81.1882	3.56074
MCA_RS01470	81.4842	81.9839	84.2303	82.5661	1.46271
MCA_RS06445	81.4299	81.8051	80.308	81.181	0.778968
MCA_RS14160	81.3642	82.9625	97.9617	87.4295	9.15612
MCA_RS05690	81.3342	75.4681	76.1963	77.6662	3.19738
MCA_RS07295	81.2904	81.2482	78.8784	80.4723	1.38055
MCA_RS05345	81.2658	81.6385	82.5156	81.8066	0.64164
MCA_RS01220	81.2183	89.5661	67.3404	79.3749	11.2269
MCA_RS09175	81.21	81.3805	79.7236	80.7714	0.911388
MCA_RS15780	81.0744	79.8639	113.493	91.477	19.0757
MCA_RS11210	81.0085	80.4077	81.7068	81.041	0.65016
MCA_RS15265	81.0063	80.9928	81.3496	81.1162	0.202214
MCA_RS00990	80.7469	81.374	93.913	85.3446	7.42704
MCA_RS02310	80.4596	94.6624	114.54	96.554	17.1188
MCA_RS03235	80.4528	87.0814	95.8413	87.7918	7.71881
MCA_RS00440	80.3739	71.5587	57.1447	69.6924	11.7265
MCA_RS05700	80.3394	74.4932	84.7333	79.8553	5.13719
MCA_RS15330	80.2829	76.6915	84.6316	80.5353	3.97606
MCA_RS05535	80.2449	78.2917	91.3396	83.2921	7.03746
MCA_RS01540	80.1616	77.9907	89.7463	82.6329	6.25531
MCA_RS02230	80.1459	78.1783	81.3592	79.8945	1.60529
MCA_RS05340	80.0763	114.832	134.681	109.863	27.6393
MCA_RS01840	79.9892	76.8353	85.8257	80.8834	4.56142
MCA_RS08430	79.9836	74.3639	73.4706	75.9394	3.53077
MCA_RS02705	79.9804	78.5924	81.8667	80.1465	1.64346
MCA_RS09530	79.8993	63.8125	70.549	71.4203	8.07871
MCA_RS01830	79.8895	80.5331	78.1442	79.5223	1.23606
MCA_RS02445	79.8426	75.8005	78.3072	77.9834	2.04041
MCA_RS07080	79.8412	76.6658	68.2944	74.9338	5.96507
MCA_RS14605	79.8161	82.3908	76.9069	79.7046	2.74365
MCA_RS01490	79.8117	68.4517	62.4059	70.2231	8.83707
MCA_RS04775	79.7995	91.3107	103.278	91.4628	11.74
MCA_RS12985	79.7643	79.8254	76.5145	78.7014	1.89416
MCA_RS04640	79.6771	78.2789	82.7926	80.2495	2.31066
MCA_RS06600	79.593	92.2004	93.0255	88.273	7.52838
MCA_RS13175	79.5772	77.511	80.6008	79.2297	1.57394
MCA_RS14540	79.5669	86.6164	125.782	97.3217	24.898
MCA_RS03405	79.416	78.2015	78.1753	78.5976	0.708876
MCA_RS13700	79.294	72.7748	70.7963	74.2884	4.44645
MCA_RS11745	79.1646	88.3415	105.539	91.0151	13.389
[truncated: 1,016 more rows]

## Sheet: Central Metabolism
Locus Tag		Gene Product	TPM
MCA_RS13980	pmoC	methane monooxygenase subunit C	9645.89
MCA_RS03850	mxaF	PQQ-dependent methanol dehydrogenase	8771
MCA_RS14955	hxlA	3-hexulose-6-phosphate synthase	1084.67
MCA_RS06170	pfk	phosphofructokinase	192.75
MCA_RS14945	fba	fructose-bisphosphate aldolase class II	1102.46
MCA_RS14910	tkt	transketolase	704.503
MCA_RS12650	rpe	ribulose-phosphate 3-epimerase	548.609
MCA_RS01750	rpiA	ribulose 5 phosphate isomerase	244.889
MCA_RS14965	prk	phosphoribulokinase	313.171
MCA_RS13440	cbbL	rubisco large subunit	365.16
MCA_RS09890	pgk	phosphoglycerate kinase	235.552
MCA_RS12720	gapdh	glyceraldehyde 3 phosphate dehydrogenase	405.339
MCA_RS08160	glyA	serine hydroxymethyltransferase	538.881
MCA_RS06920	sga	serine glyoxylate aminotransferase	417.223
MCA_RS06925	gcd	glycerate dehydrogenase	296.996
MCA_RS06930	gck	glycerate kinase	196.822
MCA_RS03720	pgm	phosphoglycerate mutase	112.197
MCA_RS12330	eno	enolase	168.407
MCA_RS12715	pyk	pyruvate kinase	320.721
MCA_RS12165	pyc	sodium-extruding oxaloacetate decarboxylase/pyruvate carboxylase subunit alpha	530.948
MCA_RS03030	mdh	malate dehydrogenase	241.38
MCA_RS08565	suc	succinate/malate CoA ligase subunit beta	228.277
MCA_RS08560	mcl	malyl CoA lyase	231.718
