# Supplementary material for: Ribulose-1,5-Bisphosphate Carboxylase/Oxygenase (RubisCO) Is Essential for Growth of the Methanotroph Methylococcus capsulatus Strain Bath
Source: Appl Environ Microbiol. 2021 Aug 26;87(18):e00881-21. doi: 10.1128/AEM.00881-21 (PMC8388818; doi:10.1128/AEM.00881-21)
Supplement: Supplemental file 3 — Table S2. Download AEM.00881-21-s0003.xlsx, XLSX file, 0.03 MB [file aem.00881-21-s0003.xlsx]

## Sheet: CH4 13CO2
		mdv
#aa	label_fraction	m0	m1	m2	m3	m4	m5	m6	m7	m8	m9
Replicate#1
ala_57	0.047002	0.864086	0.131259	0.004218	0.000437
ala_85	0.019278	0.961453	0.038537	1e-05
gly_15	0.149228	0.718928	0.263688	0.017385
gly_57	0.147997	0.709338	0.28533	0.005332
gly_85	0.019784	0.980216	0.019784
gly_159	0.040437	0.959563	0.040437
val_57	0.032744	0.846567	0.144488	0.007883	0.000861	0.000116	8.4e-05
val_85	0.019036	0.926436	0.07134	0.002036	1.9e-05	0.000169
leu_15	0.034104	0.818751	0.166757	0.006593	0.007156	0.000615	1e-05	0.000117
leu_85	0.016902	0.918826	0.077977	0.003079	0.000104	1e-05	5e-06
ile_15	0.119075	0.38673	0.522628	0.085393	1e-05	0.005213	1e-05	1.7e-05
ile_85	0.116715	0.454694	0.508473	0.035425	0.001388	1e-05	1e-05
pro_57	0.149877	0.398034	0.493324	0.09189	0.002673	0.006133	0.007946
pro_85	0.041748	0.843496	0.146977	0.008968	0.000157	0.000402
met_57	0.153799	0.380787	0.496526	0.113646	9e-06	9e-06	0.009023
met_85	0.143996	0.434526	0.560006	0.002941	9e-06	0.002517
ser_57	0.11695	0.659709	0.331917	0.006189	0.002185
ser_85	0.021275	0.957459	0.042531	1e-05
ser_f302	0.173722	0.667299	0.317959	0.014742
thr_57	0.165295	0.406643	0.527234	0.064471	0.001603	4.9e-05
thr_85	0.183507	0.461259	0.526971	0.011761	1e-05
phe_57	0.130183	0.230077	0.416162	0.315351	0.034337	0.002091	0.000474	0.000425	0.000488	0.000281	0.000314
phe_159	0.082768	0.417794	0.514851	0.059678	0.005425	0.00123	0.000377	9.9e-05	0.000115	0.000433
phe_f302	0.25999	0.491344	0.497332	0.011324
asp_57	0.162075	0.416081	0.521212	0.061111	0.001516	8e-05
asp_85	0.177207	0.477991	0.512407	0.009592	1e-05
asp_f302	0.070874	0.862176	0.133899	0.003925
glu_57	0.13307	0.429532	0.47825	0.090372	0.001432	1e-05	0.000403
glu_85	0.03865	0.85414	0.138244	0.006501	0.001105	1e-05
glu_f302	0.196359	0.635324	0.336634	0.028042
lys_57	0.115068	0.406677	0.506683	0.07776	0.008228	0.000195	1e-05	0.000449
lys_159	0.121383	0.446565	0.509935	0.036818	0.003397	0.003275	1e-05
tyr_57	0.128994	0.232842	0.409897	0.325464	0.029359	0.000989	0.001038	1e-05	0.000381	1e-05	1e-05
tyr_85	0.085365	0.415829	0.50349	0.072912	0.002997	1e-05	0.004138	0.000547	1e-05	6.7e-05
tyr_f302	0.265107	0.482754	0.504279	0.012967
his_57	0.117935	0.413382	0.504019	0.067815	0.001204	0.003561	0.010008	1e-05
his_159	0.127776	0.422384	0.529672	0.039338	0.003901	0.004695	1e-05
his_f302	0.116104	0.785164	0.197464	0.017372
Replicate#2
ala_57	0.039464	0.885284	0.111051	0.003656	1e-05
ala_85	0.016904	0.966202	0.033788	1e-05
gly_15	0.120534	0.758941	0.241049	1e-05
gly_57	0.12918	0.746907	0.247826	0.005267
gly_85	0.020296	0.979704	0.020296
gly_159	0.039178	0.960822	0.039178
val_57	0.029604	0.862121	0.12798	0.009808	1e-05	1e-05	7e-05
val_85	0.017848	0.931251	0.06715	0.000945	0.000267	0.000388
leu_15	0.030859	0.839659	0.142454	0.01169	0.005708	0.000366	1e-05	0.000113
leu_85	0.016328	0.921607	0.075629	0.002521	1.4e-05	0.00022	1e-05
ile_15	0.101085	0.475129	0.458044	0.055882	0.007982	0.002072	0.000882	1e-05
ile_85	0.101614	0.523456	0.445622	0.03071	1e-05	1e-05	0.000192
pro_57	0.12869	0.469241	0.450312	0.066447	0.001777	0.006196	0.006026
pro_85	0.038096	0.855996	0.135965	0.00772	0.000298	2.1e-05
met_57	0.110928	0.505601	0.475015	8e-06	8e-06	0.017254	0.002113
met_85	0.146974	0.471206	0.469719	0.059057	9e-06	9e-06
ser_57	0.09879	0.711749	0.280141	0.0081	1e-05
ser_85	0.018192	0.963625	0.036365	1e-05
ser_f302	0.150241	0.714163	0.271191	0.014646
thr_57	0.143861	0.483704	0.463652	0.04615	0.006484	1e-05
thr_85	0.159616	0.539176	0.44755	0.008527	0.004748
phe_57	0.111946	0.299583	0.427627	0.246519	0.023224	0.001429	0.000208	0.000289	0.000499	0.000402	0.000219
phe_159	0.072305	0.488049	0.455906	0.05024	0.003797	0.000981	0.000346	0.000151	0.000144	0.000386
phe_f302	0.221015	0.565513	0.426945	0.007542
asp_57	0.137308	0.499553	0.452518	0.047083	0.000837	1e-05
asp_85	0.150534	0.558578	0.431253	0.010159	1e-05
asp_f302	0.060936	0.88186	0.114407	0.003733
glu_57	0.11285	0.500403	0.438302	0.058458	0.002329	0.000498	1e-05
glu_85	0.034525	0.865069	0.132967	0.00121	0.000305	0.000449
glu_f302	0.179658	0.663159	0.314365	0.022475
lys_57	0.10142	0.468314	0.464795	0.059929	0.004755	0.001441	0.000755	1e-05
lys_159	0.105453	0.513646	0.451082	0.029716	0.005484	6.2e-05	1e-05
tyr_57	0.111673	0.305677	0.425396	0.237571	0.029156	7e-06	1e-05	0.000629	0.000391	1e-05	0.001154
tyr_85	0.075095	0.487046	0.448046	0.049152	0.010593	0.003443	0.001624	1e-05	1e-05	7.5e-05
tyr_f302	0.226659	0.557271	0.43214	0.010589
his_57	0.092938	0.508737	0.45339	0.025293	1e-05	0.009238	0.003322	1e-05
his_159	0.115583	0.50091	0.444679	0.037239	0.009935	0.007226	1e-05
his_f302	0.102332	0.807189	0.180959	0.011853
Replicate#3
ala_57	0.041856	0.878084	0.118543	0.003094	0.000279
ala_85	0.017511	0.965438	0.034101	0.00046
gly_15	0.133155	0.738262	0.257166	0.004572
gly_57	0.133057	0.736314	0.261259	0.002427
gly_85	0.021582	0.978418	0.021582
gly_159	0.038108	0.961892	0.038108
val_57	0.02878	0.864283	0.12895	0.005748	0.000636	0.000374	1e-05
val_85	0.018068	0.929882	0.068719	0.000992	6.1e-05	0.000346
leu_15	0.031669	0.839102	0.138364	0.016614	0.00569	1e-05	1e-05	0.00021
leu_85	0.01606	0.923039	0.07368	0.003252	9e-06	1e-05	1e-05
ile_15	0.102978	0.462281	0.468227	0.061731	0.005185	0.00241	1e-05	0.000156
ile_85	0.104047	0.514018	0.453853	0.030033	0.002076	1e-05	1e-05
pro_57	0.133296	0.457117	0.457223	0.068479	0.003299	0.007007	0.006875
pro_85	0.038467	0.854968	0.136548	0.008142	0.000332	1e-05
met_57	0.112081	0.500197	0.48031	8e-06	8e-06	0.017331	0.002146
met_85	0.110813	0.571646	0.41427	0.013671	9e-06	0.000403
ser_57	0.102731	0.697058	0.2977	0.005232	1e-05
ser_85	0.019279	0.961451	0.038539	1e-05
ser_f302	0.158284	0.70036	0.282713	0.016927
thr_57	0.148685	0.460194	0.487855	0.048978	0.002963	1e-05
thr_85	0.165834	0.523181	0.456146	0.020663	1e-05
phe_57	0.115574	0.285403	0.430728	0.252851	0.026657	0.002333	1e-05	0.000638	0.000788	0.000299	0.000294
phe_159	0.074721	0.471601	0.470649	0.05096	0.004728	0.001091	0.000248	0.000109	0.000163	0.000451
phe_f302	0.233602	0.542654	0.447488	0.009858
asp_57	0.144656	0.473358	0.475236	0.051112	1e-05	0.000284
asp_85	0.158708	0.538906	0.446075	0.015009	1e-05
asp_f302	0.064349	0.873772	0.123756	0.002471
glu_57	0.117023	0.490298	0.437783	0.068958	0.002688	1e-05	0.000263
glu_85	0.034818	0.866032	0.128785	0.005071	0.000102	1e-05
glu_f302	0.180511	0.662207	0.314564	0.023229
lys_57	0.101902	0.460694	0.474644	0.058771	0.004367	0.001504	1e-05	1e-05
lys_159	0.110447	0.492721	0.469679	0.031679	0.005038	0.000331	0.000552
tyr_57	0.115977	0.291402	0.406798	0.26992	0.031404	1e-05	0.000234	7.8e-05	1e-05	9.8e-05	4.5e-05
tyr_85	0.075895	0.465132	0.479454	0.047071	0.003649	0.002538	0.000497	0.001638	1e-05	1e-05
tyr_f302	0.232972	0.541816	0.450423	0.007761
his_57	0.100667	0.464641	0.488746	0.034887	0.00269	0.007777	0.00125	1e-05
his_159	0.114829	0.483144	0.473562	0.029554	0.013497	0.000233	1e-05
his_f302	0.102372	0.81554	0.164175	0.020285
